# Supplementary material for: Micro-RNA Expression Patterns Predict Metastatic Spread in Solid Pseudopapillary Neoplasms of the Pancreas
Source: Front Oncol. 2020 Mar 13;10:328. doi: 10.3389/fonc.2020.00328 (PMC7082878; doi:10.3389/fonc.2020.00328)
Supplement: Supplementary Excel Datasheet File — Network and pathway enrichment of six human miRNA targets. [file Table_1.XLSX]

## Sheet: 1306 mirnet mir-taregts
ID	Accession	Gene	Entrez	Experiment	Literature	Tissue
hsa-mir-10a-5p	MIMAT0000253	ABCB7	22	CLASH	23622248	Unspecified
hsa-mir-10a-5p	MIMAT0000253	ACAA1	30	CLASH	23622248	Unspecified
hsa-mir-10a-5p	MIMAT0000253	ACTG1	71	CLASH//GFP reporter assay//Microarray//qRT-PCR//Western blot	23622248|22815788|28383561	Unspecified
hsa-mir-10a-5p	MIMAT0000253	ACVR2A	92	PAR-CLIP//Sequencing	20371350	Unspecified
hsa-mir-10a-5p	MIMAT0000253	ADCY9	115	CLASH	23622248	Unspecified
hsa-mir-10a-5p	MIMAT0000253	AGER	177	CLASH	23622248	Unspecified
hsa-mir-10a-5p	MIMAT0000253	AHCY	191	HITS-CLIP	23313552	Unspecified
hsa-mir-10a-5p	MIMAT0000253	AMPD1	270	CLASH	23622248	Unspecified
hsa-mir-10a-5p	MIMAT0000253	AMPD2	271	CLASH	23622248	Unspecified
hsa-mir-10a-5p	MIMAT0000253	SLC25A5	292	CLASH	23622248	Unspecified
hsa-mir-10a-5p	MIMAT0000253	XIAP	331	HITS-CLIP	23313552	Unspecified
hsa-mir-10a-5p	MIMAT0000253	BIRC5	332	Sequencing	20371350	Unspecified
hsa-mir-10a-5p	MIMAT0000253	APOC3	345	HITS-CLIP	23313552	Unspecified
hsa-mir-10a-5p	MIMAT0000253	APRT	353	CLASH	23622248	Unspecified
hsa-mir-10a-5p	MIMAT0000253	ARF3	377	CLASH	23622248	Unspecified
hsa-mir-10a-5p	MIMAT0000253	ATIC	471	PAR-CLIP	27292025	Unspecified
hsa-mir-10a-5p	MIMAT0000253	ATP1A2	477	CLASH	23622248	Unspecified
hsa-mir-10a-5p	MIMAT0000253	ATP5F1	515	CLASH	23622248	Unspecified
hsa-mir-10a-5p	MIMAT0000253	AXL	558	HITS-CLIP	21572407	Unspecified
hsa-mir-10a-5p	MIMAT0000253	BCL6	604	Luciferase reporter assay//Western blot	26590574	Unspecified
hsa-mir-10a-5p	MIMAT0000253	BCR	613	CLASH	23622248	Unspecified
hsa-mir-10a-5p	MIMAT0000253	BDNF	627	Luciferase reporter assay//qRT-PCR	28112253	Unspecified
hsa-mir-10a-5p	MIMAT0000253	C5	727	CLASH	23622248	Unspecified
hsa-mir-10a-5p	MIMAT0000253	CCNG1	900	HITS-CLIP	23824327	Unspecified
hsa-mir-10a-5p	MIMAT0000253	CD3D	915	PAR-CLIP	27292025	Unspecified
hsa-mir-10a-5p	MIMAT0000253	CD59	966	CLASH	23622248	Unspecified
hsa-mir-10a-5p	MIMAT0000253	CDC6	990	HITS-CLIP	21572407	Unspecified
hsa-mir-10a-5p	MIMAT0000253	CDK8	1024	CLASH	23622248	Unspecified
hsa-mir-10a-5p	MIMAT0000253	CHRNA5	1138	CLASH	23622248	Unspecified
hsa-mir-10a-5p	MIMAT0000253	COL4A2	1284	CLASH	23622248	Unspecified
hsa-mir-10a-5p	MIMAT0000253	COL4A3	1285	CLASH	23622248	Unspecified
hsa-mir-10a-5p	MIMAT0000253	COL6A2	1292	CLASH	23622248	Unspecified
hsa-mir-10a-5p	MIMAT0000253	COPA	1314	CLASH	23622248	Unspecified
hsa-mir-10a-5p	MIMAT0000253	COX7B	1349	CLASH	23622248	Unspecified
hsa-mir-10a-5p	MIMAT0000253	CRK	1398	Sequencing	20371350	Unspecified
hsa-mir-10a-5p	MIMAT0000253	CRY2	1408	HITS-CLIP	19536157	Unspecified
hsa-mir-10a-5p	MIMAT0000253	CSNK2A1	1457	CLASH//PAR-CLIP	23622248|22012620	Unspecified
hsa-mir-10a-5p	MIMAT0000253	CTNND1	1500	CLASH	23622248	Unspecified
hsa-mir-10a-5p	MIMAT0000253	CYP8B1	1582	CLASH	23622248	Unspecified
hsa-mir-10a-5p	MIMAT0000253	DLG4	1742	CLASH	23622248	Unspecified
hsa-mir-10a-5p	MIMAT0000253	DPYSL2	1808	CLASH	23622248	Unspecified
hsa-mir-10a-5p	MIMAT0000253	SLC26A2	1836	CLASH	23622248	Unspecified
hsa-mir-10a-5p	MIMAT0000253	DUSP3	1845	Sequencing	20371350	Unspecified
hsa-mir-10a-5p	MIMAT0000253	DVL1	1855	CLASH	23622248	Unspecified
hsa-mir-10a-5p	MIMAT0000253	DVL3	1857	PAR-CLIP	23446348	Unspecified
hsa-mir-10a-5p	MIMAT0000253	E2F1	1869	CLASH	23622248	Unspecified
hsa-mir-10a-5p	MIMAT0000253	EEF2	1938	CLASH	23622248	Unspecified
hsa-mir-10a-5p	MIMAT0000253	EPB41L2	2037	CLASH	23622248	Unspecified
hsa-mir-10a-5p	MIMAT0000253	EPHA4	2043	CLASH//GFP reporter assay//Immunohistochemistry//qRT-PCR//Western blot	22996586|23622248	Unspecified
hsa-mir-10a-5p	MIMAT0000253	CLN8	2055	HITS-CLIP	23313552	Unspecified
hsa-mir-10a-5p	MIMAT0000253	ETS1	2113	CLASH	23622248	Unspecified
hsa-mir-10a-5p	MIMAT0000253	EXTL3	2137	CLASH	23622248	Unspecified
hsa-mir-10a-5p	MIMAT0000253	FASN	2194	CLASH	23622248	Unspecified
hsa-mir-10a-5p	MIMAT0000253	FAT2	2196	CLASH	23622248	Unspecified
hsa-mir-10a-5p	MIMAT0000253	FGFR1	2260	CLASH	23622248	Unspecified
hsa-mir-10a-5p	MIMAT0000253	FHL2	2274	PAR-CLIP	23446348|21572407	Unspecified
hsa-mir-10a-5p	MIMAT0000253	FUS	2521	CLASH	23622248	Unspecified
hsa-mir-10a-5p	MIMAT0000253	FUT1	2523	HITS-CLIP//PAR-CLIP	21572407|23824327|23706177|27292025|27418678	Unspecified
hsa-mir-10a-5p	MIMAT0000253	FZD2	2535	HITS-CLIP	23313552	Unspecified
hsa-mir-10a-5p	MIMAT0000253	GALNT1	2589	CLASH	23622248	Unspecified
hsa-mir-10a-5p	MIMAT0000253	NIPSNAP2	2631	CLASH	23622248	Unspecified
hsa-mir-10a-5p	MIMAT0000253	GNAL	2774	CLASH	23622248	Unspecified
hsa-mir-10a-5p	MIMAT0000253	GP1BA	2811	Luciferase reporter assay//qRT-PCR	27834869	Unspecified
hsa-mir-10a-5p	MIMAT0000253	MLNR	2862	CLASH	23622248	Unspecified
hsa-mir-10a-5p	MIMAT0000253	GRK6	2870	PAR-CLIP	22291592	Unspecified
hsa-mir-10a-5p	MIMAT0000253	MKNK2	2872	PAR-CLIP	23592263	Unspecified
hsa-mir-10a-5p	MIMAT0000253	GSR	2936	HITS-CLIP	23824327	Unspecified
hsa-mir-10a-5p	MIMAT0000253	GSS	2937	PAR-CLIP	22012620	Unspecified
hsa-mir-10a-5p	MIMAT0000253	GTF3C2	2976	CLASH	23622248	Unspecified
hsa-mir-10a-5p	MIMAT0000253	H3F3B	3021	PAR-CLIP	23592263|23446348|21572407|20371350	Unspecified
hsa-mir-10a-5p	MIMAT0000253	HK1	3098	CLASH	23622248	Unspecified
hsa-mir-10a-5p	MIMAT0000253	HLA-E	3133	HITS-CLIP	23824327	Unspecified
hsa-mir-10a-5p	MIMAT0000253	HMGN2	3151	PAR-CLIP	22012620|26701625	Unspecified
hsa-mir-10a-5p	MIMAT0000253	HNRNPF	3185	CLASH	23622248	Unspecified
hsa-mir-10a-5p	MIMAT0000253	HOXA1	3198	Luciferase reporter assay//qRT-PCR//Reporter assay//Western blot	16549775|24498243	Unspecified
hsa-mir-10a-5p	MIMAT0000253	HOXA3	3200	CLASH	23622248	Unspecified
hsa-mir-10a-5p	MIMAT0000253	HOXB3	3213	PAR-CLIP//Sequencing	20371350|23446348|21572407	Unspecified
hsa-mir-10a-5p	MIMAT0000253	HOXD13	3239	CLASH	23622248	Unspecified
hsa-mir-10a-5p	MIMAT0000253	HSPA1B	3304	CLASH	23622248	Unspecified
hsa-mir-10a-5p	MIMAT0000253	HSPA4	3308	CLASH	23622248	Unspecified
hsa-mir-10a-5p	MIMAT0000253	HSPA8	3312	CLASH	23622248	Unspecified
hsa-mir-10a-5p	MIMAT0000253	HSP90AA1	3320	CLASH	23622248	Unspecified
hsa-mir-10a-5p	MIMAT0000253	DNAJB1	3337	CLASH	23622248	Unspecified
hsa-mir-10a-5p	MIMAT0000253	ID4	3400	PAR-CLIP	23446348|22012620|20371350	Unspecified
hsa-mir-10a-5p	MIMAT0000253	IGSF1	3547	CLASH	23622248	Unspecified
hsa-mir-10a-5p	MIMAT0000253	IL12A	3592	ELISA//qRT-PCR	25281418	Unspecified
hsa-mir-10a-5p	MIMAT0000253	STT3A	3703	CLASH	23622248	Unspecified
hsa-mir-10a-5p	MIMAT0000253	LAMC1	3915	CLASH	23622248	Unspecified
hsa-mir-10a-5p	MIMAT0000253	LRP3	4037	CLASH	23622248	Unspecified
hsa-mir-10a-5p	MIMAT0000253	LSS	4047	CLASH	23622248	Unspecified
hsa-mir-10a-5p	MIMAT0000253	MARS	4141	CLASH	23622248	Unspecified
hsa-mir-10a-5p	MIMAT0000253	MBD1	4152	CLASH	23622248	Unspecified
hsa-mir-10a-5p	MIMAT0000253	MMP14	4323	GFP reporter assay//qRT-PCR//Western blot	28383561	Unspecified
hsa-mir-10a-5p	MIMAT0000253	MTR	4548	CLASH	23622248	Unspecified
hsa-mir-10a-5p	MIMAT0000253	PPP1R12A	4659	CLASH	23622248	Unspecified
hsa-mir-10a-5p	MIMAT0000253	NAP1L1	4673	CLASH	23622248	Unspecified
hsa-mir-10a-5p	MIMAT0000253	NDUFB5	4711	PAR-CLIP	21572407	Unspecified
hsa-mir-10a-5p	MIMAT0000253	NDUFB6	4712	Sequencing	20371350	Unspecified
hsa-mir-10a-5p	MIMAT0000253	NF2	4771	CLASH	23622248	Unspecified
hsa-mir-10a-5p	MIMAT0000253	NOP2	4839	CLASH	23622248	Unspecified
hsa-mir-10a-5p	MIMAT0000253	NPTX1	4884	CLASH	23622248	Unspecified
hsa-mir-10a-5p	MIMAT0000253	SLC11A2	4891	HITS-CLIP	23824327	Unspecified
hsa-mir-10a-5p	MIMAT0000253	OAZ1	4946	CLASH	23622248	Unspecified
hsa-mir-10a-5p	MIMAT0000253	OCRL	4952	CLASH	23622248	Unspecified
hsa-mir-10a-5p	MIMAT0000253	ORC1	4998	HITS-CLIP//PAR-CLIP	21572407|23313552	Unspecified
hsa-mir-10a-5p	MIMAT0000253	PABPC3	5042	CLASH	23622248	Unspecified
hsa-mir-10a-5p	MIMAT0000253	PAFAH1B1	5048	PAR-CLIP	23446348	Unspecified
hsa-mir-10a-5p	MIMAT0000253	SERPINE1	5054	ELISA//Luciferase reporter assay//qRT-PCR//Western blot	25554417	Unspecified
hsa-mir-10a-5p	MIMAT0000253	PDK3	5165	HITS-CLIP	21572407	Unspecified
hsa-mir-10a-5p	MIMAT0000253	PDPK1	5170	Sequencing	20371350	Unspecified
hsa-mir-10a-5p	MIMAT0000253	PFAS	5198	CLASH	23622248	Unspecified
hsa-mir-10a-5p	MIMAT0000253	PIK3CG	5294	Luciferase reporter assay//qRT-PCR//Western blot	24522205	Unspecified
hsa-mir-10a-5p	MIMAT0000253	PLA2G4A	5321	CLASH	23622248	Unspecified
hsa-mir-10a-5p	MIMAT0000253	PLSCR1	5359	CLASH	23622248	Unspecified
hsa-mir-10a-5p	MIMAT0000253	POLR2A	5430	CLASH	23622248	Unspecified
hsa-mir-10a-5p	MIMAT0000253	POLR2H	5437	CLASH	23622248	Unspecified
hsa-mir-10a-5p	MIMAT0000253	POU2F2	5452	HITS-CLIP	23824327	Unspecified
hsa-mir-10a-5p	MIMAT0000253	MED1	5469	CLASH	23622248	Unspecified
hsa-mir-10a-5p	MIMAT0000253	PPM1G	5496	CLASH	23622248	Unspecified
hsa-mir-10a-5p	MIMAT0000253	MAPK8	5599	Sequencing	20371350	Unspecified
hsa-mir-10a-5p	MIMAT0000253	RELN	5649	CLASH	23622248	Unspecified
hsa-mir-10a-5p	MIMAT0000253	PSMB1	5689	CLASH	23622248	Unspecified
hsa-mir-10a-5p	MIMAT0000253	PSMD13	5719	CLASH	23622248	Unspecified
hsa-mir-10a-5p	MIMAT0000253	PTEN	5728	Luciferase reporter assay//Western blot	24100613|26317552	Unspecified
hsa-mir-10a-5p	MIMAT0000253	PTPRG	5793	CLASH	23622248	Unspecified
hsa-mir-10a-5p	MIMAT0000253	PYGL	5836	CLASH	23622248	Unspecified
hsa-mir-10a-5p	MIMAT0000253	RAP2A	5911	Microarray//qRT-PCR	22815788	Unspecified
hsa-mir-10a-5p	MIMAT0000253	RNF2	6045	HITS-CLIP	23824327	Unspecified
hsa-mir-10a-5p	MIMAT0000253	RORA	6095	PAR-CLIP	21572407|20371350	Unspecified
hsa-mir-10a-5p	MIMAT0000253	RPL15	6138	CLASH	23622248	Unspecified
hsa-mir-10a-5p	MIMAT0000253	RPS9	6203	CLASH	23622248	Unspecified
hsa-mir-10a-5p	MIMAT0000253	RPS15A	6210	PAR-CLIP	21572407	Unspecified
hsa-mir-10a-5p	MIMAT0000253	RPS29	6235	CLASH	23622248	Unspecified
hsa-mir-10a-5p	MIMAT0000253	SCD	6319	CLASH	23622248	Unspecified
hsa-mir-10a-5p	MIMAT0000253	SFPQ	6421	CLASH	23622248	Unspecified
hsa-mir-10a-5p	MIMAT0000253	SFRP1	6422	PAR-CLIP	22100165	Unspecified
hsa-mir-10a-5p	MIMAT0000253	SRSF1	6426	Luciferase reporter assay	21118818	Unspecified
hsa-mir-10a-5p	MIMAT0000253	TRA2B	6434	HITS-CLIP//Luciferase reporter assay	21118818|21572407	Unspecified
hsa-mir-10a-5p	MIMAT0000253	SHBG	6462	CLASH	23622248	Unspecified
hsa-mir-10a-5p	MIMAT0000253	SLC2A3	6515	CLASH	23622248	Unspecified
hsa-mir-10a-5p	MIMAT0000253	SLC3A2	6520	CLASH	23622248	Unspecified
hsa-mir-10a-5p	MIMAT0000253	SLC5A5	6528	HITS-CLIP	23313552	Unspecified
hsa-mir-10a-5p	MIMAT0000253	SNTB2	6645	CLASH	23622248	Unspecified
hsa-mir-10a-5p	MIMAT0000253	SON	6651	PAR-CLIP	23446348|21572407|20371350	Unspecified
hsa-mir-10a-5p	MIMAT0000253	SORD	6652	CLASH	23622248	Unspecified
hsa-mir-10a-5p	MIMAT0000253	SPARC	6678	CLASH	23622248	Unspecified
hsa-mir-10a-5p	MIMAT0000253	SREBF1	6720	CLASH	23622248	Unspecified
hsa-mir-10a-5p	MIMAT0000253	SRP19	6728	PAR-CLIP	27292025	Unspecified
hsa-mir-10a-5p	MIMAT0000253	SUPT6H	6830	CLASH	23622248	Unspecified
hsa-mir-10a-5p	MIMAT0000253	MAP3K7	6885	Luciferase reporter assay//Microarray//qRT-PCR//Reporter assay//Western blot	20624982	Unspecified
hsa-mir-10a-5p	MIMAT0000253	TCF15	6939	HITS-CLIP	23824327	Unspecified
hsa-mir-10a-5p	MIMAT0000253	PRDX2	7001	CLASH	23622248	Unspecified
hsa-mir-10a-5p	MIMAT0000253	TFAP2C	7022	PAR-CLIP//Sequencing	20371350|21572407	Unspecified
hsa-mir-10a-5p	MIMAT0000253	TFPI	7035	PAR-CLIP	23446348	Unspecified
hsa-mir-10a-5p	MIMAT0000253	TGFB3	7043	CLASH	23622248	Unspecified
hsa-mir-10a-5p	MIMAT0000253	TIAM1	7074	Microarray//qRT-PCR	22815788	Unspecified
hsa-mir-10a-5p	MIMAT0000253	TLE3	7090	Sequencing	20371350	Unspecified
hsa-mir-10a-5p	MIMAT0000253	TPI1	7167	CLASH	23622248	Unspecified
hsa-mir-10a-5p	MIMAT0000253	TPM4	7171	HITS-CLIP//PAR-CLIP	20371350|21572407	Unspecified
hsa-mir-10a-5p	MIMAT0000253	NR2C2	7182	PAR-CLIP	23446348|21572407|20371350	Unspecified
hsa-mir-10a-5p	MIMAT0000253	UBE2D2	7322	CLASH	23622248	Unspecified
hsa-mir-10a-5p	MIMAT0000253	UBTF	7343	CLASH	23622248	Unspecified
hsa-mir-10a-5p	MIMAT0000253	UGDH	7358	PAR-CLIP	22012620	Unspecified
hsa-mir-10a-5p	MIMAT0000253	USF2	7392	Luciferase reporter assay//qRT-PCR//Western blot	19074828	Unspecified
hsa-mir-10a-5p	MIMAT0000253	VDAC1	7416	CLASH	23622248	Unspecified
hsa-mir-10a-5p	MIMAT0000253	EIF4H	7458	CLASH	23622248	Unspecified
hsa-mir-10a-5p	MIMAT0000253	WEE1	7465	Sequencing	20371350	Unspecified
hsa-mir-10a-5p	MIMAT0000253	YES1	7525	Sequencing	20371350	Unspecified
hsa-mir-10a-5p	MIMAT0000253	ZNF708	7562	HITS-CLIP	23313552	Unspecified
hsa-mir-10a-5p	MIMAT0000253	ZFAND5	7763	Microarray//qRT-PCR	22815788	Unspecified
hsa-mir-10a-5p	MIMAT0000253	ZNF223	7766	PAR-CLIP	21572407|20371350	Unspecified
hsa-mir-10a-5p	MIMAT0000253	TUBA1A	7846	CLASH	23622248	Unspecified
hsa-mir-10a-5p	MIMAT0000253	TAF15	8148	CLASH	23622248	Unspecified
hsa-mir-10a-5p	MIMAT0000253	SYMPK	8189	CLASH	23622248	Unspecified
hsa-mir-10a-5p	MIMAT0000253	CHAF1B	8208	HITS-CLIP	23824327	Unspecified
hsa-mir-10a-5p	MIMAT0000253	USP11	8237	CLASH	23622248	Unspecified
hsa-mir-10a-5p	MIMAT0000253	USP9X	8239	PAR-CLIP	23446348|21572407|27292025	Unspecified
hsa-mir-10a-5p	MIMAT0000253	CUL3	8452	CLASH	23622248	Unspecified
hsa-mir-10a-5p	MIMAT0000253	PPFIBP1	8496	HITS-CLIP	21572407	Unspecified
hsa-mir-10a-5p	MIMAT0000253	API5	8539	HITS-CLIP	23824327	Unspecified
hsa-mir-10a-5p	MIMAT0000253	MAPKAPK5	8550	PAR-CLIP	23446348|21572407	Unspecified
hsa-mir-10a-5p	MIMAT0000253	DGAT1	8694	HITS-CLIP	19536157	Unspecified
hsa-mir-10a-5p	MIMAT0000253	SNX4	8723	PAR-CLIP//Sequencing	20371350|21572407	Unspecified
hsa-mir-10a-5p	MIMAT0000253	RIOK3	8780	CLASH	23622248	Unspecified
hsa-mir-10a-5p	MIMAT0000253	ALDH1A2	8854	CLASH	23622248	Unspecified
hsa-mir-10a-5p	MIMAT0000253	SYNJ1	8867	CLASH	23622248	Unspecified
hsa-mir-10a-5p	MIMAT0000253	BTRC	8945	Luciferase reporter assay//Microarray//qRT-PCR//Western blot	20624982	Unspecified
hsa-mir-10a-5p	MIMAT0000253	BTAF1	9044	CLASH	23622248	Unspecified
hsa-mir-10a-5p	MIMAT0000253	S1PR2	9294	PAR-CLIP	23446348	Unspecified
hsa-mir-10a-5p	MIMAT0000253	KIF3B	9371	CLASH	23622248	Unspecified
hsa-mir-10a-5p	MIMAT0000253	CRIPT	9419	HITS-CLIP	21572407	Unspecified
hsa-mir-10a-5p	MIMAT0000253	ABCG2	9429	CLASH	23622248	Unspecified
hsa-mir-10a-5p	MIMAT0000253	MAPK8IP1	9479	Luciferase reporter assay//qRT-PCR	28454224	Unspecified
hsa-mir-10a-5p	MIMAT0000253	H6PD	9563	HITS-CLIP	21572407	Unspecified
hsa-mir-10a-5p	MIMAT0000253	GOSR2	9570	CLASH	23622248	Unspecified
hsa-mir-10a-5p	MIMAT0000253	CREB5	9586	Sequencing	20371350	Unspecified
hsa-mir-10a-5p	MIMAT0000253	NCOR2	9612	qRT-PCR//Western blot	21212796	Unspecified
hsa-mir-10a-5p	MIMAT0000253	ZNF592	9640	CLASH	23622248	Unspecified
hsa-mir-10a-5p	MIMAT0000253	IQCB1	9657	CLASH	23622248	Unspecified
hsa-mir-10a-5p	MIMAT0000253	UBE3C	9690	CLASH	23622248	Unspecified
hsa-mir-10a-5p	MIMAT0000253	RAPGEF2	9693	PAR-CLIP	20371350	Unspecified
hsa-mir-10a-5p	MIMAT0000253	ESPL1	9700	CLASH	23622248	Unspecified
hsa-mir-10a-5p	MIMAT0000253	KIAA0100	9703	CLASH	23622248	Unspecified
hsa-mir-10a-5p	MIMAT0000253	USP6NL	9712	HITS-CLIP	23313552	Unspecified
hsa-mir-10a-5p	MIMAT0000253	MRC2	9902	CLASH	23622248	Unspecified
hsa-mir-10a-5p	MIMAT0000253	MED12	9968	CLASH	23622248	Unspecified
hsa-mir-10a-5p	MIMAT0000253	CCS	9973	HITS-CLIP	23824327	Unspecified
hsa-mir-10a-5p	MIMAT0000253	NR1D2	9975	Sequencing	20371350	Unspecified
hsa-mir-10a-5p	MIMAT0000253	BCL2L11	10018	HITS-CLIP//Luciferase reporter assay//PAR-CLIP	21572407|20371350|26824181|26701625	Unspecified
hsa-mir-10a-5p	MIMAT0000253	ARPC5	10092	Sequencing	20371350	Unspecified
hsa-mir-10a-5p	MIMAT0000253	FEM1B	10116	CLASH	23622248	Unspecified
hsa-mir-10a-5p	MIMAT0000253	SLC25A13	10165	CLASH	23622248	Unspecified
hsa-mir-10a-5p	MIMAT0000253	EIF1	10209	CLASH	23622248	Unspecified
hsa-mir-10a-5p	MIMAT0000253	SF3B4	10262	CLASH	23622248	Unspecified
hsa-mir-10a-5p	MIMAT0000253	BCKDK	10295	CLASH	23622248	Unspecified
hsa-mir-10a-5p	MIMAT0000253	PIAS3	10401	CLASH	23622248	Unspecified
hsa-mir-10a-5p	MIMAT0000253	ARFGEF1	10565	CLASH	23622248	Unspecified
hsa-mir-10a-5p	MIMAT0000253	PRPF8	10594	CLASH	23622248	Unspecified
hsa-mir-10a-5p	MIMAT0000253	PAICS	10606	PAR-CLIP	21572407	Unspecified
hsa-mir-10a-5p	MIMAT0000253	ERLIN1	10613	CLASH	23622248	Unspecified
hsa-mir-10a-5p	MIMAT0000253	CHL1	10752	Luciferase reporter assay	22634495	Unspecified
hsa-mir-10a-5p	MIMAT0000253	ZNF460	10794	PAR-CLIP	23446348	Unspecified
hsa-mir-10a-5p	MIMAT0000253	SEPT9	10801	CLASH	23622248	Unspecified
hsa-mir-10a-5p	MIMAT0000253	RALBP1	10928	CLASH	23622248	Unspecified
hsa-mir-10a-5p	MIMAT0000253	MSL3	10943	CLASH	23622248	Unspecified
hsa-mir-10a-5p	MIMAT0000253	EBNA1BP2	10969	PAR-CLIP	23446348	Unspecified
hsa-mir-10a-5p	MIMAT0000253	LILRA2	11027	HITS-CLIP	23824327	Unspecified
hsa-mir-10a-5p	MIMAT0000253	PTPRT	11122	CLASH	23622248	Unspecified
hsa-mir-10a-5p	MIMAT0000253	POLR3A	11128	CLASH	23622248	Unspecified
hsa-mir-10a-5p	MIMAT0000253	PWP1	11137	CLASH	23622248	Unspecified
hsa-mir-10a-5p	MIMAT0000253	NUDT4	11163	HITS-CLIP	21572407	Unspecified
hsa-mir-10a-5p	MIMAT0000253	DDX42	11325	CLASH	23622248	Unspecified
hsa-mir-10a-5p	MIMAT0000253	PHB2	11331	CLASH	23622248	Unspecified
hsa-mir-10a-5p	MIMAT0000253	SYNPO	11346	PAR-CLIP	22012620	Unspecified
hsa-mir-10a-5p	MIMAT0000253	MTF2	22823	CLASH	23622248	Unspecified
hsa-mir-10a-5p	MIMAT0000253	ZFP30	22835	CLASH	23622248	Unspecified
hsa-mir-10a-5p	MIMAT0000253	CARD8	22900	HITS-CLIP//PAR-CLIP	23313552|27292025	Unspecified
hsa-mir-10a-5p	MIMAT0000253	RAB18	22931	CLASH	23622248	Unspecified
hsa-mir-10a-5p	MIMAT0000253	SCAP	22937	CLASH	23622248	Unspecified
hsa-mir-10a-5p	MIMAT0000253	IGSF9B	22997	CLASH	23622248	Unspecified
hsa-mir-10a-5p	MIMAT0000253	GOLGA8A	23015	CLASH	23622248	Unspecified
hsa-mir-10a-5p	MIMAT0000253	XPO7	23039	CLASH	23622248	Unspecified
hsa-mir-10a-5p	MIMAT0000253	RRP1B	23076	CLASH	23622248	Unspecified
hsa-mir-10a-5p	MIMAT0000253	CDK19	23097	CLASH	23622248	Unspecified
hsa-mir-10a-5p	MIMAT0000253	NUP205	23165	CLASH	23622248	Unspecified
hsa-mir-10a-5p	MIMAT0000253	KANK1	23189	CLASH	23622248	Unspecified
hsa-mir-10a-5p	MIMAT0000253	FAM168A	23201	CLASH	23622248	Unspecified
hsa-mir-10a-5p	MIMAT0000253	PRRC2C	23215	CLASH	23622248	Unspecified
hsa-mir-10a-5p	MIMAT0000253	FAM208A	23272	HITS-CLIP	23313552	Unspecified
hsa-mir-10a-5p	MIMAT0000253	TRIM2	23321	PAR-CLIP//Sequencing	20371350|21572407	Unspecified
hsa-mir-10a-5p	MIMAT0000253	SMCHD1	23347	CLASH	23622248	Unspecified
hsa-mir-10a-5p	MIMAT0000253	ZNF629	23361	CLASH	23622248	Unspecified
hsa-mir-10a-5p	MIMAT0000253	PUM2	23369	Sequencing	20371350	Unspecified
hsa-mir-10a-5p	MIMAT0000253	AHCYL2	23382	PAR-CLIP	26701625	Unspecified
hsa-mir-10a-5p	MIMAT0000253	NCSTN	23385	CLASH	23622248	Unspecified
hsa-mir-10a-5p	MIMAT0000253	EXOSC2	23404	HITS-CLIP	23313552	Unspecified
hsa-mir-10a-5p	MIMAT0000253	NOMO1	23420	CLASH	23622248	Unspecified
hsa-mir-10a-5p	MIMAT0000253	ATP1B4	23439	HITS-CLIP	23824327	Unspecified
hsa-mir-10a-5p	MIMAT0000253	SF3B3	23450	CLASH	23622248	Unspecified
hsa-mir-10a-5p	MIMAT0000253	PSD4	23550	PAR-CLIP	27292025	Unspecified
hsa-mir-10a-5p	MIMAT0000253	CARHSP1	23589	CLASH	23622248	Unspecified
hsa-mir-10a-5p	MIMAT0000253	LEMD3	23592	CLASH	23622248	Unspecified
hsa-mir-10a-5p	MIMAT0000253	CADM1	23705	PAR-CLIP	20371350	Unspecified
hsa-mir-10a-5p	MIMAT0000253	BCL2L13	23786	Sequencing	20371350	Unspecified
hsa-mir-10a-5p	MIMAT0000253	PANX1	24145	Sequencing	20371350	Unspecified
hsa-mir-10a-5p	MIMAT0000253	ZNF318	24149	CLASH	23622248	Unspecified
hsa-mir-10a-5p	MIMAT0000253	QPCT	25797	PAR-CLIP	27292025	Unspecified
hsa-mir-10a-5p	MIMAT0000253	BAMBI	25805	Sequencing	20371350	Unspecified
hsa-mir-10a-5p	MIMAT0000253	METTL7A	25840	PAR-CLIP	23446348	Unspecified
hsa-mir-10a-5p	MIMAT0000253	POC1A	25886	PAR-CLIP	23592263	Unspecified
hsa-mir-10a-5p	MIMAT0000253	GEMIN5	25929	CLASH	23622248	Unspecified
hsa-mir-10a-5p	MIMAT0000253	C2CD2	25966	CLASH	23622248	Unspecified
hsa-mir-10a-5p	MIMAT0000253	GORASP2	26003	CLASH	23622248	Unspecified
hsa-mir-10a-5p	MIMAT0000253	IPCEF1	26034	CLASH	23622248	Unspecified
hsa-mir-10a-5p	MIMAT0000253	UBXN7	26043	HITS-CLIP	23313552	Unspecified
hsa-mir-10a-5p	MIMAT0000253	SERBP1	26135	CLASH//Sequencing	20371350|23622248	Unspecified
hsa-mir-10a-5p	MIMAT0000253	PABPC1	26986	CLASH	23622248	Unspecified
hsa-mir-10a-5p	MIMAT0000253	ACAD8	27034	HITS-CLIP	23313552	Unspecified
hsa-mir-10a-5p	MIMAT0000253	MCTS1	28985	HITS-CLIP	23313552	Unspecified
hsa-mir-10a-5p	MIMAT0000253	NOB1	28987	CLASH	23622248	Unspecified
hsa-mir-10a-5p	MIMAT0000253	NTMT1	28989	CLASH	23622248	Unspecified
hsa-mir-10a-5p	MIMAT0000253	UHRF1	29128	CLASH	23622248	Unspecified
hsa-mir-10a-5p	MIMAT0000253	EHD4	30844	CLASH	23622248	Unspecified
hsa-mir-10a-5p	MIMAT0000253	MYEF2	50804	CLASH	23622248	Unspecified
hsa-mir-10a-5p	MIMAT0000253	TMED5	50999	PAR-CLIP	23592263	Unspecified
hsa-mir-10a-5p	MIMAT0000253	GLOD4	51031	CLASH	23622248	Unspecified
hsa-mir-10a-5p	MIMAT0000253	TRAPPC12	51112	CLASH	23622248	Unspecified
hsa-mir-10a-5p	MIMAT0000253	IER3IP1	51124	Sequencing	20371350	Unspecified
hsa-mir-10a-5p	MIMAT0000253	RLIM	51132	CLASH	23622248	Unspecified
hsa-mir-10a-5p	MIMAT0000253	PHF20	51230	HITS-CLIP	23824327	Unspecified
hsa-mir-10a-5p	MIMAT0000253	CRLF3	51379	PAR-CLIP	21572407|20371350	Unspecified
hsa-mir-10a-5p	MIMAT0000253	LIMA1	51474	CLASH	23622248	Unspecified
hsa-mir-10a-5p	MIMAT0000253	NOP16	51491	Sequencing	20371350	Unspecified
hsa-mir-10a-5p	MIMAT0000253	NT5DC3	51559	CLASH	23622248	Unspecified
hsa-mir-10a-5p	MIMAT0000253	IL23A	51561	ELISA//qRT-PCR	25281418	Unspecified
hsa-mir-10a-5p	MIMAT0000253	ARMCX3	51566	CLASH	23622248	Unspecified
hsa-mir-10a-5p	MIMAT0000253	ASB1	51665	CLASH	23622248	Unspecified
hsa-mir-10a-5p	MIMAT0000253	NUB1	51667	CLASH	23622248	Unspecified
hsa-mir-10a-5p	MIMAT0000253	CMPK1	51727	PAR-CLIP//Sequencing	20371350|23446348|21572407	Unspecified
hsa-mir-10a-5p	MIMAT0000253	PHAX	51808	HITS-CLIP	23313552	Unspecified
hsa-mir-10a-5p	MIMAT0000253	XRN1	54464	Sequencing	20371350	Unspecified
hsa-mir-10a-5p	MIMAT0000253	WDR74	54663	CLASH	23622248	Unspecified
hsa-mir-10a-5p	MIMAT0000253	TMEM106B	54664	CLASH	23622248	Unspecified
hsa-mir-10a-5p	MIMAT0000253	ALKBH4	54784	HITS-CLIP	23824327	Unspecified
hsa-mir-10a-5p	MIMAT0000253	GATAD2A	54815	Sequencing	20371350	Unspecified
hsa-mir-10a-5p	MIMAT0000253	TRPM7	54822	CLASH	23622248	Unspecified
hsa-mir-10a-5p	MIMAT0000253	CNTLN	54875	CLASH	23622248	Unspecified
hsa-mir-10a-5p	MIMAT0000253	ELOVL2	54898	Sequencing	20371350	Unspecified
hsa-mir-10a-5p	MIMAT0000253	ADPRHL2	54936	CLASH	23622248	Unspecified
hsa-mir-10a-5p	MIMAT0000253	SLC41A3	54946	CLASH	23622248	Unspecified
hsa-mir-10a-5p	MIMAT0000253	FAM118A	55007	HITS-CLIP	21572407	Unspecified
hsa-mir-10a-5p	MIMAT0000253	PLEKHB2	55041	CLASH	23622248	Unspecified
hsa-mir-10a-5p	MIMAT0000253	KIAA1551	55196	HITS-CLIP	23824327	Unspecified
hsa-mir-10a-5p	MIMAT0000253	RPRD1A	55197	CLASH	23622248	Unspecified
hsa-mir-10a-5p	MIMAT0000253	KLHDC8A	55220	HITS-CLIP	23824327	Unspecified
hsa-mir-10a-5p	MIMAT0000253	AP5S1	55317	CLASH	23622248	Unspecified
hsa-mir-10a-5p	MIMAT0000253	CHDH	55349	HITS-CLIP	23824327	Unspecified
hsa-mir-10a-5p	MIMAT0000253	NCBP3	55421	PAR-CLIP	27292025	Unspecified
hsa-mir-10a-5p	MIMAT0000253	YOD1	55432	CLASH	23622248	Unspecified
hsa-mir-10a-5p	MIMAT0000253	PARL	55486	CLASH	23622248	Unspecified
hsa-mir-10a-5p	MIMAT0000253	FEM1A	55527	PAR-CLIP	26701625	Unspecified
hsa-mir-10a-5p	MIMAT0000253	KIF21A	55605	CLASH	23622248	Unspecified
hsa-mir-10a-5p	MIMAT0000253	THUMPD1	55623	CLASH//Sequencing	20371350|23622248	Unspecified
hsa-mir-10a-5p	MIMAT0000253	SLC48A1	55652	PAR-CLIP	27292025	Unspecified
hsa-mir-10a-5p	MIMAT0000253	TMEM127	55654	HITS-CLIP	23313552	Unspecified
hsa-mir-10a-5p	MIMAT0000253	URGCP	55665	PAR-CLIP	23446348	Unspecified
hsa-mir-10a-5p	MIMAT0000253	RABL6	55684	CLASH	23622248	Unspecified
hsa-mir-10a-5p	MIMAT0000253	TENM3	55714	CLASH	23622248	Unspecified
hsa-mir-10a-5p	MIMAT0000253	LMBR1L	55716	CLASH	23622248	Unspecified
hsa-mir-10a-5p	MIMAT0000253	CHFR	55743	CLASH	23622248	Unspecified
hsa-mir-10a-5p	MIMAT0000253	RIOK2	55781	CLASH	23622248	Unspecified
hsa-mir-10a-5p	MIMAT0000253	CSGALNACT1	55790	HITS-CLIP	19536157	Unspecified
hsa-mir-10a-5p	MIMAT0000253	ACOT13	55856	HITS-CLIP	23313552	Unspecified
hsa-mir-10a-5p	MIMAT0000253	GPCPD1	56261	PAR-CLIP	23446348	Unspecified
hsa-mir-10a-5p	MIMAT0000253	C21orf59	56683	CLASH	23622248	Unspecified
hsa-mir-10a-5p	MIMAT0000253	C1GALT1	56913	HITS-CLIP	23313552	Unspecified
hsa-mir-10a-5p	MIMAT0000253	CHMP1B	57132	HITS-CLIP//PAR-CLIP	23824327|27292025	Unspecified
hsa-mir-10a-5p	MIMAT0000253	FAM219B	57184	CLASH	23622248	Unspecified
hsa-mir-10a-5p	MIMAT0000253	KIAA1147	57189	CLASH	23622248	Unspecified
hsa-mir-10a-5p	MIMAT0000253	TTC7A	57217	CLASH	23622248	Unspecified
hsa-mir-10a-5p	MIMAT0000253	KIAA1143	57456	HITS-CLIP	19536157	Unspecified
hsa-mir-10a-5p	MIMAT0000253	ERMN	57471	CLASH	23622248	Unspecified
hsa-mir-10a-5p	MIMAT0000253	CNOT6	57472	PAR-CLIP	23446348	Unspecified
hsa-mir-10a-5p	MIMAT0000253	MAVS	57506	HITS-CLIP	23824327	Unspecified
hsa-mir-10a-5p	MIMAT0000253	INTS2	57508	CLASH	23622248	Unspecified
hsa-mir-10a-5p	MIMAT0000253	LRFN1	57622	CLASH	23622248	Unspecified
hsa-mir-10a-5p	MIMAT0000253	RNF213	57674	CLASH	23622248	Unspecified
hsa-mir-10a-5p	MIMAT0000253	HIVEP3	59269	CLASH	23622248	Unspecified
hsa-mir-10a-5p	MIMAT0000253	RNF123	63891	CLASH	23622248	Unspecified
hsa-mir-10a-5p	MIMAT0000253	BLOC1S5	63915	Sequencing	20371350	Unspecified
hsa-mir-10a-5p	MIMAT0000253	XPNPEP3	63929	HITS-CLIP	21572407	Unspecified
hsa-mir-10a-5p	MIMAT0000253	MRPS14	63931	HITS-CLIP	21572407	Unspecified
hsa-mir-10a-5p	MIMAT0000253	NOD2	64127	Luciferase reporter assay//qRT-PCR	25281418	Unspecified
hsa-mir-10a-5p	MIMAT0000253	PAPD5	64282	CLASH	23622248	Unspecified
hsa-mir-10a-5p	MIMAT0000253	HHIP	64399	HITS-CLIP	23313552	Unspecified
hsa-mir-10a-5p	MIMAT0000253	ATG3	64422	CLASH	23622248	Unspecified
hsa-mir-10a-5p	MIMAT0000253	WDR13	64743	PAR-CLIP	21572407	Unspecified
hsa-mir-10a-5p	MIMAT0000253	ZNF574	64763	HITS-CLIP	23313552	Unspecified
hsa-mir-10a-5p	MIMAT0000253	MEAF6	64769	CLASH	23622248	Unspecified
hsa-mir-10a-5p	MIMAT0000253	LPIN3	64900	PAR-CLIP	27292025	Unspecified
hsa-mir-10a-5p	MIMAT0000253	UBE2Z	65264	CLASH	23622248	Unspecified
hsa-mir-10a-5p	MIMAT0000253	ZBTB10	65986	Sequencing	20371350	Unspecified
hsa-mir-10a-5p	MIMAT0000253	MIS12	79003	CLASH	23622248	Unspecified
hsa-mir-10a-5p	MIMAT0000253	NUP37	79023	CLASH	23622248	Unspecified
hsa-mir-10a-5p	MIMAT0000253	KXD1	79036	CLASH	23622248	Unspecified
hsa-mir-10a-5p	MIMAT0000253	DDX54	79039	CLASH	23622248	Unspecified
hsa-mir-10a-5p	MIMAT0000253	TMEM109	79073	HITS-CLIP	23824327	Unspecified
hsa-mir-10a-5p	MIMAT0000253	WDR77	79084	HITS-CLIP	23313552	Unspecified
hsa-mir-10a-5p	MIMAT0000253	MCPH1	79648	CLASH	23622248	Unspecified
hsa-mir-10a-5p	MIMAT0000253	ZNF329	79673	PAR-CLIP	27292025	Unspecified
hsa-mir-10a-5p	MIMAT0000253	FBXO31	79791	HITS-CLIP	19536157	Unspecified
hsa-mir-10a-5p	MIMAT0000253	AGBL2	79841	CLASH	23622248	Unspecified
hsa-mir-10a-5p	MIMAT0000253	C11orf63	79864	CLASH	23622248	Unspecified
hsa-mir-10a-5p	MIMAT0000253	CPED1	79974	CLASH	23622248	Unspecified
hsa-mir-10a-5p	MIMAT0000253	ELOVL7	79993	HITS-CLIP	19536157	Unspecified
hsa-mir-10a-5p	MIMAT0000253	FOXRED2	80020	PAR-CLIP	27292025	Unspecified
hsa-mir-10a-5p	MIMAT0000253	PANK2	80025	CLASH	23622248	Unspecified
hsa-mir-10a-5p	MIMAT0000253	CSRNP3	80034	PAR-CLIP	21572407	Unspecified
hsa-mir-10a-5p	MIMAT0000253	C3orf36	80111	HITS-CLIP	23824327	Unspecified
hsa-mir-10a-5p	MIMAT0000253	OPA3	80207	HITS-CLIP	19536157	Unspecified
hsa-mir-10a-5p	MIMAT0000253	ORAI2	80228	CLASH	23622248	Unspecified
hsa-mir-10a-5p	MIMAT0000253	TTYH3	80727	HITS-CLIP	23824327	Unspecified
hsa-mir-10a-5p	MIMAT0000253	GPR63	81491	Sequencing	20371350	Unspecified
hsa-mir-10a-5p	MIMAT0000253	ANP32E	81611	HITS-CLIP	21572407	Unspecified
hsa-mir-10a-5p	MIMAT0000253	CAB39L	81617	CLASH	23622248	Unspecified
hsa-mir-10a-5p	MIMAT0000253	FAHD1	81889	HITS-CLIP	23824327	Unspecified
hsa-mir-10a-5p	MIMAT0000253	AMMECR1L	83607	CLASH	23622248	Unspecified
hsa-mir-10a-5p	MIMAT0000253	CCDC8	83987	PAR-CLIP	27292025	Unspecified
hsa-mir-10a-5p	MIMAT0000253	B3GNT5	84002	CLASH	23622248	Unspecified
hsa-mir-10a-5p	MIMAT0000253	ADGRV1	84059	CLASH	23622248	Unspecified
hsa-mir-10a-5p	MIMAT0000253	ZNF394	84124	HITS-CLIP	23313552	Unspecified
hsa-mir-10a-5p	MIMAT0000253	EIF1AD	84285	CLASH	23622248	Unspecified
hsa-mir-10a-5p	MIMAT0000253	TMEM101	84336	CLASH//PAR-CLIP//Sequencing	20371350|23622248|21572407	Unspecified
hsa-mir-10a-5p	MIMAT0000253	PPP1R15B	84919	PAR-CLIP	23592263	Unspecified
hsa-mir-10a-5p	MIMAT0000253	AJUBA	84962	Sequencing	20371350	Unspecified
hsa-mir-10a-5p	MIMAT0000253	ARHGAP19	84986	CLASH	23622248	Unspecified
hsa-mir-10a-5p	MIMAT0000253	RBM17	84991	Sequencing	20371350	Unspecified
hsa-mir-10a-5p	MIMAT0000253	KLHL6	89857	CLASH	23622248	Unspecified
hsa-mir-10a-5p	MIMAT0000253	SAPCD2	89958	HITS-CLIP	19536157	Unspecified
hsa-mir-10a-5p	MIMAT0000253	MCU	90550	CLASH	23622248	Unspecified
hsa-mir-10a-5p	MIMAT0000253	ZNF502	91392	PAR-CLIP	22012620	Unspecified
hsa-mir-10a-5p	MIMAT0000253	CENPL	91687	HITS-CLIP	23313552	Unspecified
hsa-mir-10a-5p	MIMAT0000253	SPECC1	92521	CLASH	23622248	Unspecified
hsa-mir-10a-5p	MIMAT0000253	TIMM50	92609	HITS-CLIP	21572407	Unspecified
hsa-mir-10a-5p	MIMAT0000253	ARHGAP18	93663	PAR-CLIP	21572407	Unspecified
hsa-mir-10a-5p	MIMAT0000253	GLB1L3	112937	CLASH	23622248	Unspecified
hsa-mir-10a-5p	MIMAT0000253	ZNF618	114991	CLASH	23622248	Unspecified
hsa-mir-10a-5p	MIMAT0000253	OMA1	115209	Sequencing	20371350	Unspecified
hsa-mir-10a-5p	MIMAT0000253	CCDC151	115948	CLASH	23622248	Unspecified
hsa-mir-10a-5p	MIMAT0000253	BORCS5	118426	HITS-CLIP	23824327	Unspecified
hsa-mir-10a-5p	MIMAT0000253	SLC24A4	123041	HITS-CLIP	23824327	Unspecified
hsa-mir-10a-5p	MIMAT0000253	ZC3H18	124245	CLASH	23622248	Unspecified
hsa-mir-10a-5p	MIMAT0000253	TMEM170A	124491	HITS-CLIP	21572407	Unspecified
hsa-mir-10a-5p	MIMAT0000253	IRGQ	126298	HITS-CLIP//PAR-CLIP	21572407	Unspecified
hsa-mir-10a-5p	MIMAT0000253	LIX1L	128077	HITS-CLIP	21572407	Unspecified
hsa-mir-10a-5p	MIMAT0000253	LYPD6	130574	CLASH	23622248	Unspecified
hsa-mir-10a-5p	MIMAT0000253	AHSA2	130872	HITS-CLIP	21572407	Unspecified
hsa-mir-10a-5p	MIMAT0000253	EMB	133418	CLASH	23622248	Unspecified
hsa-mir-10a-5p	MIMAT0000253	NACC2	138151	CLASH	23622248	Unspecified
hsa-mir-10a-5p	MIMAT0000253	NEK7	140609	CLASH	23622248	Unspecified
hsa-mir-10a-5p	MIMAT0000253	ZNF280B	140883	PAR-CLIP	21572407	Unspecified
hsa-mir-10a-5p	MIMAT0000253	E2F7	144455	Sequencing	20371350	Unspecified
hsa-mir-10a-5p	MIMAT0000253	CEP128	145508	CLASH	23622248	Unspecified
hsa-mir-10a-5p	MIMAT0000253	KCTD11	147040	CLASH//HITS-CLIP//PAR-CLIP	23622248|23446348|24906430|23824327|23313552|19536157|27418678|28735896	Unspecified
hsa-mir-10a-5p	MIMAT0000253	MOB3C	148932	CLASH	23622248	Unspecified
hsa-mir-10a-5p	MIMAT0000253	KLHL23	151230	CLASH	23622248	Unspecified
hsa-mir-10a-5p	MIMAT0000253	ARSK	153642	PAR-CLIP	21572407	Unspecified
hsa-mir-10a-5p	MIMAT0000253	CNKSR3	154043	HITS-CLIP	23313552	Unspecified
hsa-mir-10a-5p	MIMAT0000253	RUNDC3B	154661	CLASH	23622248	Unspecified
hsa-mir-10a-5p	MIMAT0000253	CNST	163882	Microarray//qRT-PCR	22815788	Unspecified
hsa-mir-10a-5p	MIMAT0000253	LCA5	167691	Sequencing	20371350	Unspecified
hsa-mir-10a-5p	MIMAT0000253	ANO6	196527	CLASH	23622248	Unspecified
hsa-mir-10a-5p	MIMAT0000253	SLC25A43	203427	PAR-CLIP	21572407	Unspecified
hsa-mir-10a-5p	MIMAT0000253	RTKN2	219790	CLASH	23622248	Unspecified
hsa-mir-10a-5p	MIMAT0000253	NT5DC1	221294	CLASH	23622248	Unspecified
hsa-mir-10a-5p	MIMAT0000253	C6orf89	221477	HITS-CLIP	23824327	Unspecified
hsa-mir-10a-5p	MIMAT0000253	TMED4	222068	PAR-CLIP	27292025	Unspecified
hsa-mir-10a-5p	MIMAT0000253	UBN2	254048	CLASH	23622248	Unspecified
hsa-mir-10a-5p	MIMAT0000253	PLA2G4F	255189	CLASH	23622248	Unspecified
hsa-mir-10a-5p	MIMAT0000253	GK5	256356	HITS-CLIP	21572407	Unspecified
hsa-mir-10a-5p	MIMAT0000253	C17orf105	284067	HITS-CLIP	21572407	Unspecified
hsa-mir-10a-5p	MIMAT0000253	TSPAN33	340348	CLASH	23622248	Unspecified
hsa-mir-10a-5p	MIMAT0000253	MSANTD1	345222	CLASH	23622248	Unspecified
hsa-mir-10a-5p	MIMAT0000253	MTX3	345778	HITS-CLIP	23824327	Unspecified
hsa-mir-10a-5p	MIMAT0000253	ZNF445	353274	HITS-CLIP	23824327	Unspecified
hsa-mir-10a-5p	MIMAT0000253	TMEM179B	374395	CLASH	23622248	Unspecified
hsa-mir-10a-5p	MIMAT0000253	SFT2D2	375035	HITS-CLIP	23824327	Unspecified
hsa-mir-10a-5p	MIMAT0000253	LHFPL4	375323	Sequencing	20371350	Unspecified
hsa-mir-10a-5p	MIMAT0000253	RAB15	376267	PAR-CLIP	22012620	Unspecified
hsa-mir-10a-5p	MIMAT0000253	RBM12B	389677	PAR-CLIP//Sequencing	20371350|24398324|21572407	Unspecified
hsa-mir-10a-5p	MIMAT0000253	ONECUT3	390874	PAR-CLIP	23446348	Unspecified
hsa-mir-10a-5p	MIMAT0000253	PLA2G2C	391013	PAR-CLIP	23446348	Unspecified
hsa-mir-10a-5p	MIMAT0000253	FRRS1	391059	HITS-CLIP	23313552	Unspecified
hsa-mir-10a-5p	MIMAT0000253	C12orf76	400073	CLASH	23622248	Unspecified
hsa-mir-10a-5p	MIMAT0000253	H3F3C	440093	PAR-CLIP	23592263|24398324|23446348|21572407|20371350|26701625|27292025	Unspecified
hsa-mir-10a-5p	MIMAT0000253	ANKRD33B	651746	PAR-CLIP	23446348|21572407|26701625	Unspecified
hsa-mir-10a-5p	MIMAT0000253	ZBTB8A	653121	PAR-CLIP	27292025	Unspecified
hsa-mir-10a-5p	MIMAT0000253	AQP12B	653437	CLASH	23622248	Unspecified
hsa-mir-10a-5p	MIMAT0000253	ZNF878	729747	HITS-CLIP	27418678	Unspecified
hsa-mir-10a-5p	MIMAT0000253	MTRNR2L7	100288485	PAR-CLIP	22012620|21572407|20371350	Unspecified
hsa-mir-10a-5p	MIMAT0000253	MTRNR2L3	100462983	PAR-CLIP	22012620|20371350	Unspecified
hsa-mir-10a-5p	MIMAT0000253	MTRNR2L10	100463488	PAR-CLIP	22012620|20371350	Unspecified
hsa-mir-10a-5p	MIMAT0000253	MTRNR2L11	100463489	PAR-CLIP	22012620|21572407|20371350	Unspecified
hsa-mir-217	MIMAT0000274	ADSS	159	PAR-CLIP	22012620|21572407|20371350	Unspecified
hsa-mir-217	MIMAT0000274	BTG1	694	HITS-CLIP	23313552	Unspecified
hsa-mir-217	MIMAT0000274	CA6	765	HITS-CLIP	23706177	Unspecified
hsa-mir-217	MIMAT0000274	DACH1	1602	Luciferase reporter assay/Western blot//qRT-PCR	25653720	Unspecified
hsa-mir-217	MIMAT0000274	DNMT1	1786	Luciferase reporter assay	28380423	Unspecified
hsa-mir-217	MIMAT0000274	E2F3	1871	Immunohistochemistry//Luciferase reporter assay//Western blot	24671492	Unspecified
hsa-mir-217	MIMAT0000274	ELF5	2001	HITS-CLIP	19536157	Unspecified
hsa-mir-217	MIMAT0000274	EZH2	2146	Immunohistochemistry//Luciferase reporter assay//Microarray//qRT-PCR//Western blot	19008416|25869101|28062277	Unspecified
hsa-mir-217	MIMAT0000274	GPC5	2262	Luciferase reporter assay//Northern blot//qRT-PCR//Western blot	26098560	Unspecified
hsa-mir-217	MIMAT0000274	FHIT	2272	Luciferase reporter assay	21711110	Unspecified
hsa-mir-217	MIMAT0000274	FOXO3	2309	Luciferase reporter assay//qRT_PCR//Western blot	24376725	Unspecified
hsa-mir-217	MIMAT0000274	HIF1A	3091	PAR-CLIP	21572407	Unspecified
hsa-mir-217	MIMAT0000274	HOXA13	3209	PAR-CLIP	22012620	Unspecified
hsa-mir-217	MIMAT0000274	IGF1R	3480	Luciferase reporter assay//qRT-PCR//Western blot	26708715	Unspecified
hsa-mir-217	MIMAT0000274	KRAS	3845	Luciferase reporter assay//Reporter assay	20675343	Unspecified
hsa-mir-217	MIMAT0000274	MXD1	4084	HITS-CLIP	23313552	Unspecified
hsa-mir-217	MIMAT0000274	SMAD7	4092	Luciferase reporter assay	23471579	Unspecified
hsa-mir-217	MIMAT0000274	MAP1B	4131	PAR-CLIP	20371350	Unspecified
hsa-mir-217	MIMAT0000274	NR4A2	4929	Luciferase reporter assay//Microarray	19885849	Unspecified
hsa-mir-217	MIMAT0000274	PHF1	5252	PAR-CLIP	26701625	Unspecified
hsa-mir-217	MIMAT0000274	PLCG1	5335	PAR-CLIP	26701625	Unspecified
hsa-mir-217	MIMAT0000274	PPL	5493	PAR-CLIP	26701625	Unspecified
hsa-mir-217	MIMAT0000274	PTEN	5728	Luciferase reporter assay//Western blot	20216554|23471579	Unspecified
hsa-mir-217	MIMAT0000274	PTPN14	5784	Luciferase reporter assay//qRT-PCR//Western blot	28485805	Unspecified
hsa-mir-217	MIMAT0000274	ROBO1	6091	Luciferase reporter assay//qRT-PCR//Western blot	20300657	Unspecified
hsa-mir-217	MIMAT0000274	SFTPB	6439	PAR-CLIP	23446348	Unspecified
hsa-mir-217	MIMAT0000274	SLC4A2	6522	HITS-CLIP	19536157	Unspecified
hsa-mir-217	MIMAT0000274	TCF7L2	6934	PAR-CLIP	23446348|21572407	Unspecified
hsa-mir-217	MIMAT0000274	TMSB4X	7114	PAR-CLIP	22012620	Unspecified
hsa-mir-217	MIMAT0000274	YWHAG	7532	Luciferase reporter assay//qRT-PCR//Western blot	28126486	Unspecified
hsa-mir-217	MIMAT0000274	FXR1	8087	PAR-CLIP	26701625	Unspecified
hsa-mir-217	MIMAT0000274	PPM1D	8493	Immunoblot//Luciferase reporter assay	20668064	Unspecified
hsa-mir-217	MIMAT0000274	RAB11B	9230	PAR-CLIP	23446348|26701625|27292025	Unspecified
hsa-mir-217	MIMAT0000274	SRSF11	9295	PAR-CLIP	22100165	Unspecified
hsa-mir-217	MIMAT0000274	TMEM63A	9725	PAR-CLIP	21572407	Unspecified
hsa-mir-217	MIMAT0000274	TRAPPC2B	10597	Luciferase reporter assay	18835392	Unspecified
hsa-mir-217	MIMAT0000274	ZNF268	10795	PAR-CLIP	23446348|20371350	Unspecified
hsa-mir-217	MIMAT0000274	TCERG1	10915	HITS-CLIP	23824327	Unspecified
hsa-mir-217	MIMAT0000274	CKAP4	10970	HITS-CLIP	23824327	Unspecified
hsa-mir-217	MIMAT0000274	SNRNP27	11017	PAR-CLIP	23592263	Unspecified
hsa-mir-217	MIMAT0000274	HSPA4L	22824	PAR-CLIP	24398324|21572407	Unspecified
hsa-mir-217	MIMAT0000274	MON2	23041	PAR-CLIP	26701625	Unspecified
hsa-mir-217	MIMAT0000274	VPS8	23355	HITS-CLIP	23824327	Unspecified
hsa-mir-217	MIMAT0000274	SIRT1	23411	Luciferase reporter assay//qRT-PCR//Western blot	19786632|25172416	Unspecified
hsa-mir-217	MIMAT0000274	HINFP	25988	HITS-CLIP	19536157	Unspecified
hsa-mir-217	MIMAT0000274	OSBPL3	26031	PAR-CLIP	23446348	Unspecified
hsa-mir-217	MIMAT0000274	ZBTB20	26137	HITS-CLIP	23824327	Unspecified
hsa-mir-217	MIMAT0000274	GHITM	27069	PAR-CLIP	23446348	Unspecified
hsa-mir-217	MIMAT0000274	TNFRSF21	27242	PAR-CLIP	21572407	Unspecified
hsa-mir-217	MIMAT0000274	OSTM1	28962	PAR-CLIP	27292025	Unspecified
hsa-mir-217	MIMAT0000274	FLVCR1	28982	PAR-CLIP	20371350	Unspecified
hsa-mir-217	MIMAT0000274	TACO1	51204	HITS-CLIP	23824327	Unspecified
hsa-mir-217	MIMAT0000274	MARCH5	54708	HITS-CLIP	23824327|23313552|22927820|27418678|28735896	Unspecified
hsa-mir-217	MIMAT0000274	NCAPG2	54892	PAR-CLIP	27292025	Unspecified
hsa-mir-217	MIMAT0000274	LSG1	55341	HITS-CLIP	19536157	Unspecified
hsa-mir-217	MIMAT0000274	PNRC2	55629	PAR-CLIP	21572407	Unspecified
hsa-mir-217	MIMAT0000274	ZNF490	57474	HITS-CLIP	19536157	Unspecified
hsa-mir-217	MIMAT0000274	ZNF317	57693	PAR-CLIP	23592263	Unspecified
hsa-mir-217	MIMAT0000274	CREBZF	58487	PAR-CLIP	21572407	Unspecified
hsa-mir-217	MIMAT0000274	BACH2	60468	HITS-CLIP	23824327	Unspecified
hsa-mir-217	MIMAT0000274	ACBD3	64746	PAR-CLIP	23592263	Unspecified
hsa-mir-217	MIMAT0000274	TAF1D	79101	PAR-CLIP	22012620	Unspecified
hsa-mir-217	MIMAT0000274	HAUS3	79441	PAR-CLIP	27292025	Unspecified
hsa-mir-217	MIMAT0000274	CDC73	79577	HITS-CLIP	23313552	Unspecified
hsa-mir-217	MIMAT0000274	DNAL1	83544	HITS-CLIP	23824327|27418678	Unspecified
hsa-mir-217	MIMAT0000274	STK40	83931	HITS-CLIP	23824327	Unspecified
hsa-mir-217	MIMAT0000274	TMEM246	84302	PAR-CLIP	26701625	Unspecified
hsa-mir-217	MIMAT0000274	LMLN	89782	PAR-CLIP	23446348|27292025	Unspecified
hsa-mir-217	MIMAT0000274	TMEM67	91147	PAR-CLIP	22291592	Unspecified
hsa-mir-217	MIMAT0000274	UBXN11	91544	HITS-CLIP	23824327	Unspecified
hsa-mir-217	MIMAT0000274	MTDH	92140	Immunofluorescence//Luciferase reporter assay//qRT-PCR//Western blot	28184926	Unspecified
hsa-mir-217	MIMAT0000274	MMGT1	93380	HITS-CLIP	23313552	Unspecified
hsa-mir-217	MIMAT0000274	TP53INP1	94241	PAR-CLIP	24398324	Unspecified
hsa-mir-217	MIMAT0000274	LACTB	114294	HITS-CLIP	23313552	Unspecified
hsa-mir-217	MIMAT0000274	ZNF583	147949	PAR-CLIP	22100165	Unspecified
hsa-mir-217	MIMAT0000274	POTED	317754	PAR-CLIP	27292025	Unspecified
hsa-mir-217	MIMAT0000274	MTX3	345778	PAR-CLIP	27292025	Unspecified
hsa-mir-217	MIMAT0000274	NHLRC2	374354	HITS-CLIP	23824327	Unspecified
hsa-mir-217	MIMAT0000274	WDR82P1	728505	HITS-CLIP	19536157	Unspecified
hsa-mir-217	MIMAT0000274	FAM196B	100131897	HITS-CLIP	19536157	Unspecified
hsa-mir-184	MIMAT0000454	AKT1	207	Luciferase reporter assay	27666871	Unspecified
hsa-mir-184	MIMAT0000454	AKT2	208	Luciferase reporter assay//PAR-CLIP//qRT-PCR//Western blot	20409325|20371350|27418134	Unspecified
hsa-mir-184	MIMAT0000454	ARHGDIA	396	PAR-CLIP	26701625	Unspecified
hsa-mir-184	MIMAT0000454	BCL2	596	Luciferase reporter assay	24157866	Unspecified
hsa-mir-184	MIMAT0000454	BCL2L1	598	PAR-CLIP	26701625	Unspecified
hsa-mir-184	MIMAT0000454	TPP1	1200	PAR-CLIP	27292025	Unspecified
hsa-mir-184	MIMAT0000454	CSF1	1435	PAR-CLIP	20371350	Unspecified
hsa-mir-184	MIMAT0000454	GAS1	2619	qRT-PCR//Western blot	26805687	Unspecified
hsa-mir-184	MIMAT0000454	INPPL1	3636	Luciferase reporter assay//Northern blot//Western blot	19033458|24183204	Unspecified
hsa-mir-184	MIMAT0000454	LIFR	3977	HITS-CLIP	23313552	Unspecified
hsa-mir-184	MIMAT0000454	MEIS3P1	4213	PAR-CLIP	20371350	Unspecified
hsa-mir-184	MIMAT0000454	MYC	4609	Luciferase reporter assay	24157866	Unspecified
hsa-mir-184	MIMAT0000454	NFATC2	4773	Luciferase reporter assay//qRT-PCR//Western blot	19286996	Unspecified
hsa-mir-184	MIMAT0000454	NFIC	4782	PAR-CLIP	23592263|20371350|26701625|27292025	Unspecified
hsa-mir-184	MIMAT0000454	OPRD1	4985	PAR-CLIP	20371350	Unspecified
hsa-mir-184	MIMAT0000454	PDGFB	5155	Immunoblot//Luciferase reporter assay//qRT-PCR	27825105	Unspecified
hsa-mir-184	MIMAT0000454	PKM	5315	Immunocytochemistry//Luciferase reporter assay//qRT-PCR//Western blot	27431728	Unspecified
hsa-mir-184	MIMAT0000454	PLAGL2	5326	PAR-CLIP	26701625	Unspecified
hsa-mir-184	MIMAT0000454	PTPA	5524	PAR-CLIP	26701625	Unspecified
hsa-mir-184	MIMAT0000454	PRKCB	5579	Luciferase reporter assay	27666871	Unspecified
hsa-mir-184	MIMAT0000454	FSCN1	6624	PAR-CLIP	26701625	Unspecified
hsa-mir-184	MIMAT0000454	SURF6	6838	PAR-CLIP	26701625	Unspecified
hsa-mir-184	MIMAT0000454	TNFAIP2	7127	Immunohistochemistry//Luciferase reporter assay//qRT-PCR//Western blot	25888093	Unspecified
hsa-mir-184	MIMAT0000454	EZR	7430	Luciferase reporter assay//qRT-PCR//Western blot	25251993	Unspecified
hsa-mir-184	MIMAT0000454	CNBP	7555	PAR-CLIP	23592263|20371350	Unspecified
hsa-mir-184	MIMAT0000454	SLC7A5	8140	PAR-CLIP	23592263|24398324|22012620|26701625	Unspecified
hsa-mir-184	MIMAT0000454	PLPP3	8613	Immunoblot//Luciferase reporter assay//qRT-PCR	27825105	Unspecified
hsa-mir-184	MIMAT0000454	TM9SF4	9777	PAR-CLIP	26701625	Unspecified
hsa-mir-184	MIMAT0000454	CARM1	10498	PAR-CLIP	26701625|27292025	Unspecified
hsa-mir-184	MIMAT0000454	RAI1	10743	PAR-CLIP	23592263|20371350	Unspecified
hsa-mir-184	MIMAT0000454	PPP1R13L	10848	Luciferase reporter assay	28012196	Unspecified
hsa-mir-184	MIMAT0000454	PPP6R1	22870	PAR-CLIP	26701625	Unspecified
hsa-mir-184	MIMAT0000454	ZFPM2	23414	Immunoblot//Luciferase reporter assay//qRT-PCR	27825105	Unspecified
hsa-mir-184	MIMAT0000454	SND1	27044	Immunofluorescence//Immunohistochemistry//Luciferase reporter assay//qRT-PCR//Western blot	25216670	Unspecified
hsa-mir-184	MIMAT0000454	TJP3	27134	PAR-CLIP	23592263|20371350	Unspecified
hsa-mir-184	MIMAT0000454	AGO2	27161	Luciferase reporter assay//PAR-CLIP//Western blot	24361012|23696368|26701625	Unspecified
hsa-mir-184	MIMAT0000454	DESI1	27351	PAR-CLIP	22291592	Unspecified
hsa-mir-184	MIMAT0000454	TNPO2	30000	PAR-CLIP	23592263|24398324|22012620|21572407|20371350|26701625|27292025	Unspecified
hsa-mir-184	MIMAT0000454	TACO1	51204	HITS-CLIP	23313552	Unspecified
hsa-mir-184	MIMAT0000454	GNL3L	54552	HITS-CLIP	19536157	Unspecified
hsa-mir-184	MIMAT0000454	SELENOS	55829	HITS-CLIP//PAR-CLIP	22012620|20371350|23313552	Unspecified
hsa-mir-184	MIMAT0000454	BIN3	55909	Luciferase reporter assay	27666871	Unspecified
hsa-mir-184	MIMAT0000454	LRRC8A	56262	PAR-CLIP	20371350	Unspecified
hsa-mir-184	MIMAT0000454	CBX8	57332	PAR-CLIP	26701625	Unspecified
hsa-mir-184	MIMAT0000454	FN3K	64122	PAR-CLIP	23592263	Unspecified
hsa-mir-184	MIMAT0000454	KLC2	64837	PAR-CLIP	26701625	Unspecified
hsa-mir-184	MIMAT0000454	SOX7	83595	Flow//Luciferase reporter assay//qRT-PCR//Western blot	24558429	Unspecified
hsa-mir-184	MIMAT0000454	GPRIN1	114787	PAR-CLIP	23592263	Unspecified
hsa-mir-184	MIMAT0000454	TNFRSF13C	115650	HITS-CLIP	23313552	Unspecified
hsa-mir-184	MIMAT0000454	USH1G	124590	PAR-CLIP	24398324|20371350	Unspecified
hsa-mir-184	MIMAT0000454	IFFO2	126917	PAR-CLIP	26701625	Unspecified
hsa-mir-184	MIMAT0000454	ZSCAN25	221785	PAR-CLIP	26701625	Unspecified
hsa-mir-184	MIMAT0000454	CEP170B	283638	PAR-CLIP	26701625	Unspecified
hsa-mir-184	MIMAT0000454	PEAK3	374872	PAR-CLIP	27292025	Unspecified
hsa-mir-184	MIMAT0000454	POM121C	100101267	PAR-CLIP	23592263	Unspecified
hsa-mir-200c-3p	MIMAT0000617	ACVR2B	93	Luciferase reporter assay//Western blot	22431721	Unspecified
hsa-mir-200c-3p	MIMAT0000617	JAG1	182	Immunofluorescence//Immunohistochemistry//qRT-PCR	21224848|26302069	Unspecified
hsa-mir-200c-3p	MIMAT0000617	XIAP	331	Immunoblot//Luciferase reporter assay//qRT-PCR//Western blot	21993663|25985365	Unspecified
hsa-mir-200c-3p	MIMAT0000617	RHOA	387	Luciferase reporter assay//qRT-PCR//Western blot	23272142	Unspecified
hsa-mir-200c-3p	MIMAT0000617	RND3	390	Luciferase reporter assay//qRT-PCR//Western blot	23821457	Unspecified
hsa-mir-200c-3p	MIMAT0000617	ARHGDIA	396	PAR-CLIP	26701625	Unspecified
hsa-mir-200c-3p	MIMAT0000617	ATP5G3	518	PAR-CLIP	21572407	Unspecified
hsa-mir-200c-3p	MIMAT0000617	ATP6V1E1	529	PAR-CLIP	27292025	Unspecified
hsa-mir-200c-3p	MIMAT0000617	ATRX	546	qRT-PCR//Western blot	23708087	Unspecified
hsa-mir-200c-3p	MIMAT0000617	AVPR1A	552	PAR-CLIP	24398324|22012620|27292025	Unspecified
hsa-mir-200c-3p	MIMAT0000617	BCL2	596	Luciferase reporter assay//qRT-PCR//Western blot	21993663	Unspecified
hsa-mir-200c-3p	MIMAT0000617	BMI1	648	Immunoblot//Luciferase reporter assay//Microarray//Northern blot//qRT-PCR//Western blot	19665978|21294122|21840484	Unspecified
hsa-mir-200c-3p	MIMAT0000617	BTC	685	ELISA//Immunohistochemistry//Immunoprecipitaion//Luciferase reporter assay//Microarray//qRT-PCR//Western blot	24762440	Unspecified
hsa-mir-200c-3p	MIMAT0000617	KLF9	687	Luciferase reporter assay//Western blot	22569286	Unspecified
hsa-mir-200c-3p	MIMAT0000617	CASP2	835	PAR-CLIP	24398324	Unspecified
hsa-mir-200c-3p	MIMAT0000617	SERPINH1	871	PAR-CLIP	24398324	Unspecified
hsa-mir-200c-3p	MIMAT0000617	CCNT2	905	PAR-CLIP	24398324	Unspecified
hsa-mir-200c-3p	MIMAT0000617	SEPT7	989	Reporter assay	20005803	Unspecified
hsa-mir-200c-3p	MIMAT0000617	CDH11	1009	Immunohistochemistry//Luciferase reporter assay//Microarray//QRTPCR	23497265	Unspecified
hsa-mir-200c-3p	MIMAT0000617	CDK2	1017	Immunohistochemistry//Luciferase reporter assay//Microarray//qRT-PCR//Western blot	26248649	Unspecified
hsa-mir-200c-3p	MIMAT0000617	CDKN1B	1027	PAR-CLIP	20371350	Unspecified
hsa-mir-200c-3p	MIMAT0000617	CFL2	1073	Immunohistochemistry//Luciferase reporter assay//Microarray//QRTPCR	23497265	Unspecified
hsa-mir-200c-3p	MIMAT0000617	CRKL	1399	Luciferase reporter assay//qRT-PCR//Western blot	26079153|26728244	Unspecified
hsa-mir-200c-3p	MIMAT0000617	CYP1A1	1543	PAR-CLIP	22291592	Unspecified
hsa-mir-200c-3p	MIMAT0000617	DNMT3A	1788	Immunohistochemistry//In situ hybridization//Luciferase reporter assay//qRT-PCR//Western blot	23995857|27198154|27498672	Unspecified
hsa-mir-200c-3p	MIMAT0000617	DNMT3B	1789	In situ hybridization//Luciferase reporter assay//qRT-PCR//Western blot	23995857	Unspecified
hsa-mir-200c-3p	MIMAT0000617	DUSP1	1843	Luciferase reporter assay//Microarray//qRT-PCR//Western blot	23807165|27696308	Unspecified
hsa-mir-200c-3p	MIMAT0000617	E2F3	1871	Luciferase reporter assay//Western blot	25017995	Unspecified
hsa-mir-200c-3p	MIMAT0000617	LPAR1	1902	Luciferase reporter assay//qRT-PCR//Western blot	23272142	Unspecified
hsa-mir-200c-3p	MIMAT0000617	EDNRA	1909	Luciferase reporter assay//qRT-PCR//Western blot	23272142	Unspecified
hsa-mir-200c-3p	MIMAT0000617	EFNA1	1942	Luciferase reporter assay//qRT-PCR	23065816	Unspecified
hsa-mir-200c-3p	MIMAT0000617	ELAVL2	1993	Microarray	23807165	Unspecified
hsa-mir-200c-3p	MIMAT0000617	EP300	2033	Microarray	19569050	Unspecified
hsa-mir-200c-3p	MIMAT0000617	ETS1	2113	Luciferase reporter assay//qRT-PCR//Western blot	22735571	Unspecified
hsa-mir-200c-3p	MIMAT0000617	ACSL4	2182	PAR-CLIP	22100165	Unspecified
hsa-mir-200c-3p	MIMAT0000617	FKBP5	2289	PAR-CLIP	23592263	Unspecified
hsa-mir-200c-3p	MIMAT0000617	FOXO1	2308	Luciferase reporter assay//qRT-PCR//Western blot	27917915	Unspecified
hsa-mir-200c-3p	MIMAT0000617	FLNA	2316	CLASH	23622248	Unspecified
hsa-mir-200c-3p	MIMAT0000617	FLT1	2321	Luciferase reporter assay//qRT-PCR//Western blot	22569286|22735571	Unspecified
hsa-mir-200c-3p	MIMAT0000617	FN1	2335	Immunoblot//Immunohistochemistry//Luciferase reporter assay//Microarray//qRT-PCR//Western blot	17875710|21501518|28113080	Unspecified
hsa-mir-200c-3p	MIMAT0000617	GATA4	2626	Flow//Immunofluorescence//Luciferase reporter assay//qRT-PCR//Western blot	24365599	Unspecified
hsa-mir-200c-3p	MIMAT0000617	GATA6	2627	PAR-CLIP	21572407	Unspecified
hsa-mir-200c-3p	MIMAT0000617	GLI3	2737	qRT-PCR	23294929	Unspecified
hsa-mir-200c-3p	MIMAT0000617	GOT1	2805	PAR-CLIP	26701625	Unspecified
hsa-mir-200c-3p	MIMAT0000617	MKNK2	2872	PAR-CLIP	26701625	Unspecified
hsa-mir-200c-3p	MIMAT0000617	HFE	3077	qRT-PCR//Western blot	23708087	Unspecified
hsa-mir-200c-3p	MIMAT0000617	HOXA5	3202	qRT-PCR	23294929	Unspecified
hsa-mir-200c-3p	MIMAT0000617	HOXB5	3215	Reporter assay	20005803	Unspecified
hsa-mir-200c-3p	MIMAT0000617	IGF2	3481	HITS-CLIP	23824327	Unspecified
hsa-mir-200c-3p	MIMAT0000617	IKBKB	3551	Luciferase reporter assay//Western blot	22569286|24755559	Unspecified
hsa-mir-200c-3p	MIMAT0000617	ILF3	3609	CLASH	23622248	Unspecified
hsa-mir-200c-3p	MIMAT0000617	IRS1	3667	HITS-CLIP	19536157	Unspecified
hsa-mir-200c-3p	MIMAT0000617	JUN	3725	PAR-CLIP	24398324	Unspecified
hsa-mir-200c-3p	MIMAT0000617	KDR	3791	Luciferase reporter assay//Western blot	24205206	Unspecified
hsa-mir-200c-3p	MIMAT0000617	KRAS	3845	In situ hybridization//Luciferase reporter assay//PAR-CLIP//qRT-PCR//Western blot	24398324|24368337|26392416	Unspecified
hsa-mir-200c-3p	MIMAT0000617	LEPR	3953	Luciferase reporter assay//Microarray//Western blot	25840984	Unspecified
hsa-mir-200c-3p	MIMAT0000617	LMNB1	4001	PAR-CLIP	23446348|22012620	Unspecified
hsa-mir-200c-3p	MIMAT0000617	M6PR	4074	HITS-CLIP//PAR-CLIP	23592263|23446348|21572407|20371350	Unspecified
hsa-mir-200c-3p	MIMAT0000617	DNAJB9	4189	PAR-CLIP	24398324|27292025	Unspecified
hsa-mir-200c-3p	MIMAT0000617	MSN	4478	Immunoblot//Luciferase reporter assay//qRT-PCR//Western blot	21501518	Unspecified
hsa-mir-200c-3p	MIMAT0000617	ATP6	4508	CLASH	23622248	Unspecified
hsa-mir-200c-3p	MIMAT0000617	MYB	4602	Luciferase reporter assay//Western blot	22101269	Unspecified
hsa-mir-200c-3p	MIMAT0000617	MYLK	4638	Immunofluorescence//Luciferase reporter assay//Microarray//qRT-PCR//Western blot	26334100	Unspecified
hsa-mir-200c-3p	MIMAT0000617	NCAM1	4684	Luciferase reporter assay	22707408	Unspecified
hsa-mir-200c-3p	MIMAT0000617	NOS3	4846	Luciferase reporter assay//qRT-PCR//Western blot	27917915	Unspecified
hsa-mir-200c-3p	MIMAT0000617	NOTCH1	4851	Immunofluorescence//Luciferase reporter assay//qRT-PCR//Western blot	23955600|26400206	Unspecified
hsa-mir-200c-3p	MIMAT0000617	NTF3	4908	Luciferase reporter assay	23185507	Unspecified
hsa-mir-200c-3p	MIMAT0000617	NTRK2	4915	Immunoblot//Immunofluorescence//Luciferase reporter assay//qRT-PCR//Western blot	21501518|23209748	Unspecified
hsa-mir-200c-3p	MIMAT0000617	PAK2	5062	PAR-CLIP	22012620	Unspecified
hsa-mir-200c-3p	MIMAT0000617	PDPK1	5170	PAR-CLIP	21572407|20371350	Unspecified
hsa-mir-200c-3p	MIMAT0000617	PIN1	5300	Flow//Luciferase reporter assay//qRT-PCR//Western blot	24786790	Unspecified
hsa-mir-200c-3p	MIMAT0000617	PKD1	5310	PAR-CLIP//qRT-PCR	23294929|26701625	Unspecified
hsa-mir-200c-3p	MIMAT0000617	PLCG1	5335	PAR-CLIP	24398324	Unspecified
hsa-mir-200c-3p	MIMAT0000617	PMAIP1	5366	Luciferase reporter assay//PAR-CLIP	22615771|21572407	Unspecified
hsa-mir-200c-3p	MIMAT0000617	PRKCZ	5590	Immunoblot//Immunohistochemistry//Luciferase reporter assay//Microarray	28218902	Unspecified
hsa-mir-200c-3p	MIMAT0000617	MAPK7	5598	PAR-CLIP	22012620	Unspecified
hsa-mir-200c-3p	MIMAT0000617	DNAJC3	5611	Immunoblot//Luciferase reporter assay//qRT-PCR	25985365	Unspecified
hsa-mir-200c-3p	MIMAT0000617	PTEN	5728	Luciferase reporter assay//Microarray//Western blot	28008308|28029649	Unspecified
hsa-mir-200c-3p	MIMAT0000617	PTPN4	5775	HITS-CLIP	23824327	Unspecified
hsa-mir-200c-3p	MIMAT0000617	PTPN13	5783	FACS//Luciferase reporter assay//qRT-PCR//Reporter assay//Western blot	20620960	Unspecified
hsa-mir-200c-3p	MIMAT0000617	PTPRD	5789	Reporter assay	20005803	Unspecified
hsa-mir-200c-3p	MIMAT0000617	PTPRZ1	5803	Microarray	23807165	Unspecified
hsa-mir-200c-3p	MIMAT0000617	RNF2	6045	LacZ reporter assay//Microarray//qRT-PCR//Western blot	21840484	Unspecified
hsa-mir-200c-3p	MIMAT0000617	RPS6KB1	6198	Immunoblot//Luciferase reporter assay//qRT-PCR	25985365	Unspecified
hsa-mir-200c-3p	MIMAT0000617	SHC1	6464	Reporter assay	20005803	Unspecified
hsa-mir-200c-3p	MIMAT0000617	SHOX2	6474	PAR-CLIP	26701625	Unspecified
hsa-mir-200c-3p	MIMAT0000617	SLC1A2	6506	Immunohistochemistry//Luciferase reporter assay//qRT-PCR	27995756	Unspecified
hsa-mir-200c-3p	MIMAT0000617	SP1	6667	In situ hybridization//Luciferase reporter assay//qRT-PCR//Western blot	23995857	Unspecified
hsa-mir-200c-3p	MIMAT0000617	ELOC	6921	PAR-CLIP	24398324|26701625|27292025	Unspecified
hsa-mir-200c-3p	MIMAT0000617	HNF1B	6928	Luciferase reporter assay//Microarray//qRT-PCR//Western blot	26400441	Unspecified
hsa-mir-200c-3p	MIMAT0000617	TCF7L2	6934	PAR-CLIP	23446348|21572407	Unspecified
hsa-mir-200c-3p	MIMAT0000617	ZEB1	6935	ChIP-seq//CLASH//Flow//GFP reporter assay//immunoblot//Immunoblot//Immunofluorescence//Immunohistochemistry//Immunoprecipitaion//In situ hybridization//Luciferase reporter assay//Microarray//qRT-PCR//QRTPCR//Reporter assay//Western blot	18483486|18411277|18381893|19839049|19854497|20049172|19502803|21224848|21294122|21049046|21125666|21389093|21867514|16929162|22569286|22407310|23622248|22247255|22735571|22012804|23807165|23497265|25502084|24615544|23318420|24127332|23869586|23765923|23754305|27930974|28334634	Unspecified
hsa-mir-200c-3p	MIMAT0000617	TIMP2	7077	Luciferase reporter assay	22685266	Unspecified
hsa-mir-200c-3p	MIMAT0000617	TPD52L1	7164	PAR-CLIP	24398324	Unspecified
hsa-mir-200c-3p	MIMAT0000617	TRPS1	7227	qRT-PCR	23294929	Unspecified
hsa-mir-200c-3p	MIMAT0000617	TUBB2A	7280	PAR-CLIP	23446348	Unspecified
hsa-mir-200c-3p	MIMAT0000617	UBE2D1	7321	PAR-CLIP	24398324|21572407|20371350	Unspecified
hsa-mir-200c-3p	MIMAT0000617	UBE2I	7329	qRT-PCR//Western blot	19223510	Unspecified
hsa-mir-200c-3p	MIMAT0000617	VEGFA	7422	Luciferase reporter assay//Western blot	22685266|22569286	Unspecified
hsa-mir-200c-3p	MIMAT0000617	WIPF1	7456	Microarray	23807165	Unspecified
hsa-mir-200c-3p	MIMAT0000617	ZNF217	7764	Luciferase reporter assay//Microarray//qRT-PCR//Western blot	24615544|27090737	Unspecified
hsa-mir-200c-3p	MIMAT0000617	MLLT10	8028	PAR-CLIP	20371350	Unspecified
hsa-mir-200c-3p	MIMAT0000617	SHOC2	8036	PAR-CLIP	20371350	Unspecified
hsa-mir-200c-3p	MIMAT0000617	ADAM12	8038	Luciferase reporter assay//qRT-PCR//Western blot	25886595	Unspecified
hsa-mir-200c-3p	MIMAT0000617	YEATS4	8089	PAR-CLIP	20371350	Unspecified
hsa-mir-200c-3p	MIMAT0000617	BAP1	8314	Microarray//Reporter assay	17875710|20005803	Unspecified
hsa-mir-200c-3p	MIMAT0000617	KLF11	8462	Reporter assay	20005803	Unspecified
hsa-mir-200c-3p	MIMAT0000617	GEMIN2	8487	Reporter assay	18381893	Unspecified
hsa-mir-200c-3p	MIMAT0000617	CDC14B	8555	PAR-CLIP	22100165	Unspecified
hsa-mir-200c-3p	MIMAT0000617	STX16	8675	HITS-CLIP	23313552	Unspecified
hsa-mir-200c-3p	MIMAT0000617	RTL8C	8933	PAR-CLIP	26701625|27292025	Unspecified
hsa-mir-200c-3p	MIMAT0000617	CCNE2	9134	Luciferase reporter assay	22183793	Unspecified
hsa-mir-200c-3p	MIMAT0000617	NOG	9241	qRT-PCR	23294929	Unspecified
hsa-mir-200c-3p	MIMAT0000617	QKI	9444	PAR-CLIP	24398324	Unspecified
hsa-mir-200c-3p	MIMAT0000617	ROCK2	9475	Luciferase reporter assay	24169343	Unspecified
hsa-mir-200c-3p	MIMAT0000617	BAG4	9530	PAR-CLIP	24398324	Unspecified
hsa-mir-200c-3p	MIMAT0000617	SH3PXD2A	9644	Immunofluorescence//Luciferase reporter assay//Microarray//qRT-PCR//Western blot	26334100	Unspecified
hsa-mir-200c-3p	MIMAT0000617	PHF14	9678	PAR-CLIP	22100165|22291592	Unspecified
hsa-mir-200c-3p	MIMAT0000617	SECISBP2L	9728	PAR-CLIP	27292025	Unspecified
hsa-mir-200c-3p	MIMAT0000617	RASSF2	9770	Reporter assay	20005803	Unspecified
hsa-mir-200c-3p	MIMAT0000617	ZEB2	9839	Immunoblot//Immunohistochemistry//Luciferase reporter assay//Microarray//qRT-PCR//TRAP//Western blot	18925646|18411277|18381893|19839049|19854497|21294122|20620960|21049046|21125666|21389093|21874049|22569286|23807165|25502084|24510096|24127332	Unspecified
hsa-mir-200c-3p	MIMAT0000617	BCL2L11	10018	PAR-CLIP	27292025	Unspecified
hsa-mir-200c-3p	MIMAT0000617	MAMLD1	10046	PAR-CLIP	27292025	Unspecified
hsa-mir-200c-3p	MIMAT0000617	DNAJB6	10049	PAR-CLIP	24398324|22012620	Unspecified
hsa-mir-200c-3p	MIMAT0000617	ARPC3	10094	PAR-CLIP	20371350	Unspecified
hsa-mir-200c-3p	MIMAT0000617	ABI2	10152	PAR-CLIP	24398324	Unspecified
hsa-mir-200c-3p	MIMAT0000617	TUBB3	10381	ELISA//Immunoblot//Immunocytochemistry//Luciferase reporter assay//Microarray//qRT-PCR//Western blot	19435871|20049172|23806972|23394580|28003747	Unspecified
hsa-mir-200c-3p	MIMAT0000617	DLC1	10395	qRT-PCR//Western blot	23708087|26260454	Unspecified
hsa-mir-200c-3p	MIMAT0000617	SEC23A	10484	Immunohistochemistry//Luciferase reporter assay//Microarray//PAR-CLIP//QRTPCR	23497265|23592263|27292025	Unspecified
hsa-mir-200c-3p	MIMAT0000617	NCOA2	10499	PAR-CLIP	24398324|27292025	Unspecified
hsa-mir-200c-3p	MIMAT0000617	FBLN5	10516	Luciferase reporter assay//Western blot	22685266|22569286	Unspecified
hsa-mir-200c-3p	MIMAT0000617	CELF1	10658	PAR-CLIP	24398324	Unspecified
hsa-mir-200c-3p	MIMAT0000617	SEC24A	10802	HITS-CLIP	23313552	Unspecified
hsa-mir-200c-3p	MIMAT0000617	FRS2	10818	PAR-CLIP	21572407	Unspecified
hsa-mir-200c-3p	MIMAT0000617	MALT1	10892	PAR-CLIP	23592263	Unspecified
hsa-mir-200c-3p	MIMAT0000617	RASSF8	11228	PAR-CLIP	23592263|23446348|20371350	Unspecified
hsa-mir-200c-3p	MIMAT0000617	PDCD10	11235	Luciferase reporter assay//Microarray//qRT-PCR//Western blot	26400441	Unspecified
hsa-mir-200c-3p	MIMAT0000617	WDR37	22884	Reporter assay	20005803	Unspecified
hsa-mir-200c-3p	MIMAT0000617	GPATCH8	23131	PAR-CLIP	23446348|20371350	Unspecified
hsa-mir-200c-3p	MIMAT0000617	CAMSAP2	23271	PAR-CLIP	21572407	Unspecified
hsa-mir-200c-3p	MIMAT0000617	USP22	23326	CLASH	23622248	Unspecified
hsa-mir-200c-3p	MIMAT0000617	PSD3	23362	PAR-CLIP	20371350	Unspecified
hsa-mir-200c-3p	MIMAT0000617	SIRT1	23411	Luciferase reporter assay//qRT-PCR//Western blot	27917915	Unspecified
hsa-mir-200c-3p	MIMAT0000617	ZFPM2	23414	Luciferase reporter assay//Reporter assay//Western blot	20005803	Unspecified
hsa-mir-200c-3p	MIMAT0000617	SUZ12	23512	Luciferase reporter assay	24169343	Unspecified
hsa-mir-200c-3p	MIMAT0000617	PABPC1	26986	HITS-CLIP	19536157	Unspecified
hsa-mir-200c-3p	MIMAT0000617	SESN1	27244	PAR-CLIP	26701625|27292025	Unspecified
hsa-mir-200c-3p	MIMAT0000617	KLHL20	27252	Reporter assay	20005803	Unspecified
hsa-mir-200c-3p	MIMAT0000617	OSTM1	28962	PAR-CLIP	27292025	Unspecified
hsa-mir-200c-3p	MIMAT0000617	TBK1	29110	Luciferase reporter assay//PAR-CLIP//Western blot	22991189|24398324	Unspecified
hsa-mir-200c-3p	MIMAT0000617	BRD7	29117	Immunohistochemistry//Luciferase reporter assay//Microarray//Western blot	22015043	Unspecified
hsa-mir-200c-3p	MIMAT0000617	CLEC2D	29121	HITS-CLIP//PAR-CLIP	24398324|23446348|20371350|21572407	Unspecified
hsa-mir-200c-3p	MIMAT0000617	USP25	29761	Immunofluorescence//Immunohistochemistry//Luciferase reporter assay//Microarray//QRTPCRWestern blot	23807165|24997798	Unspecified
hsa-mir-200c-3p	MIMAT0000617	ABT1	29777	PAR-CLIP	20371350	Unspecified
hsa-mir-200c-3p	MIMAT0000617	NRBP1	29959	PAR-CLIP	24398324|26701625|27292025	Unspecified
hsa-mir-200c-3p	MIMAT0000617	UBQLN1	29979	Immunohistochemistry//Luciferase reporter assay	25044403	Unspecified
hsa-mir-200c-3p	MIMAT0000617	NGRN	51335	HITS-CLIP	19536157	Unspecified
hsa-mir-200c-3p	MIMAT0000617	CRLF3	51379	PAR-CLIP	21572407|20371350	Unspecified
hsa-mir-200c-3p	MIMAT0000617	WNT16	51384	PAR-CLIP	26701625	Unspecified
hsa-mir-200c-3p	MIMAT0000617	CAB39	51719	PAR-CLIP	24398324	Unspecified
hsa-mir-200c-3p	MIMAT0000617	LRP1B	53353	Microarray	23807165	Unspecified
hsa-mir-200c-3p	MIMAT0000617	C21orf91	54149	HITS-CLIP	27418678	Unspecified
hsa-mir-200c-3p	MIMAT0000617	ERRFI1	54206	Luciferase reporter assay//PAR-CLIP	19671845|26701625	Unspecified
hsa-mir-200c-3p	MIMAT0000617	RIN2	54453	Reporter assay	20005803	Unspecified
hsa-mir-200c-3p	MIMAT0000617	DDIT4	54541	PAR-CLIP	23446348|20371350	Unspecified
hsa-mir-200c-3p	MIMAT0000617	UHRF1BP1	54887	PAR-CLIP	21572407	Unspecified
hsa-mir-200c-3p	MIMAT0000617	INO80D	54891	HITS-CLIP	23824327	Unspecified
hsa-mir-200c-3p	MIMAT0000617	TMEM70	54968	HITS-CLIP	23313552	Unspecified
hsa-mir-200c-3p	MIMAT0000617	CDCA4	55038	PAR-CLIP	21572407	Unspecified
hsa-mir-200c-3p	MIMAT0000617	ZNF416	55659	CLASH	23622248	Unspecified
hsa-mir-200c-3p	MIMAT0000617	VAC14	55697	Reporter assay	20005803	Unspecified
hsa-mir-200c-3p	MIMAT0000617	N4BP2	55728	PAR-CLIP	22100165	Unspecified
hsa-mir-200c-3p	MIMAT0000617	RCOR3	55758	Luciferase reporter assay//Western blot	21867514	Unspecified
hsa-mir-200c-3p	MIMAT0000617	MBD5	55777	PAR-CLIP	27292025	Unspecified
hsa-mir-200c-3p	MIMAT0000617	ERBIN	55914	Reporter assay	20005803	Unspecified
hsa-mir-200c-3p	MIMAT0000617	BBX	56987	PAR-CLIP	20371350	Unspecified
hsa-mir-200c-3p	MIMAT0000617	PPM1H	57460	HITS-CLIP	23824327	Unspecified
hsa-mir-200c-3p	MIMAT0000617	NLGN4X	57502	PAR-CLIP	22012620	Unspecified
hsa-mir-200c-3p	MIMAT0000617	NUFIP2	57532	PAR-CLIP	20371350	Unspecified
hsa-mir-200c-3p	MIMAT0000617	KLHL42	57542	PAR-CLIP	23446348|21572407|20371350	Unspecified
hsa-mir-200c-3p	MIMAT0000617	TXNDC16	57544	PAR-CLIP	22012620	Unspecified
hsa-mir-200c-3p	MIMAT0000617	RAP2C	57826	PAR-CLIP	27292025	Unspecified
hsa-mir-200c-3p	MIMAT0000617	C6orf47	57827	PAR-CLIP	22012620	Unspecified
hsa-mir-200c-3p	MIMAT0000617	CACNG8	59283	PAR-CLIP	22100165	Unspecified
hsa-mir-200c-3p	MIMAT0000617	ELMO2	63916	Reporter assay	20005803	Unspecified
hsa-mir-200c-3p	MIMAT0000617	KIF13A	63971	PAR-CLIP	23592263|24398324|21572407|26701625	Unspecified
hsa-mir-200c-3p	MIMAT0000617	ZMAT3	64393	PAR-CLIP	24398324	Unspecified
hsa-mir-200c-3p	MIMAT0000617	PRRG4	79056	PAR-CLIP	24398324	Unspecified
hsa-mir-200c-3p	MIMAT0000617	TAF1D	79101	PAR-CLIP	22012620	Unspecified
hsa-mir-200c-3p	MIMAT0000617	ZFHX4	79776	HITS-CLIP//PAR-CLIP	23446348|21572407|20371350|26701625	Unspecified
hsa-mir-200c-3p	MIMAT0000617	SHCBP1	79801	PAR-CLIP	22012620|26701625|27292025	Unspecified
hsa-mir-200c-3p	MIMAT0000617	ERMP1	79956	PAR-CLIP	22012620	Unspecified
hsa-mir-200c-3p	MIMAT0000617	CLPB	81570	PAR-CLIP	22012620	Unspecified
hsa-mir-200c-3p	MIMAT0000617	TRIM56	81844	PAR-CLIP	22012620	Unspecified
hsa-mir-200c-3p	MIMAT0000617	TCF7L1	83439	Reporter assay	20005803	Unspecified
hsa-mir-200c-3p	MIMAT0000617	PARD6B	84612	PAR-CLIP	22012620	Unspecified
hsa-mir-200c-3p	MIMAT0000617	UNC119B	84747	PAR-CLIP	22012620	Unspecified
hsa-mir-200c-3p	MIMAT0000617	MTDH	92140	HITS-CLIP	23313552	Unspecified
hsa-mir-200c-3p	MIMAT0000617	TJAP1	93643	PAR-CLIP	24398324	Unspecified
hsa-mir-200c-3p	MIMAT0000617	TP53INP1	94241	PAR-CLIP	24398324	Unspecified
hsa-mir-200c-3p	MIMAT0000617	OSR1	130497	qRT-PCR	23294929	Unspecified
hsa-mir-200c-3p	MIMAT0000617	DCBLD2	131566	PAR-CLIP	26701625	Unspecified
hsa-mir-200c-3p	MIMAT0000617	FAM216B	144809	HITS-CLIP	23824327	Unspecified
hsa-mir-200c-3p	MIMAT0000617	DENND5B	160518	PAR-CLIP	23592263|26701625	Unspecified
hsa-mir-200c-3p	MIMAT0000617	ZFPM1	161882	ELISA//Immunohistochemistry//Immunoprecipitaion//Luciferase reporter assay//Microarray//qRT-PCR//Western blot	24762440	Unspecified
hsa-mir-200c-3p	MIMAT0000617	PPP1R18	170954	PAR-CLIP	26701625	Unspecified
hsa-mir-200c-3p	MIMAT0000617	TUBB	203068	PAR-CLIP	26701625	Unspecified
hsa-mir-200c-3p	MIMAT0000617	JAZF1	221895	Immunoblot//Luciferase reporter assay//qRT-PCR	25985365	Unspecified
hsa-mir-200c-3p	MIMAT0000617	MFSD8	256471	CLASH	23622248	Unspecified
hsa-mir-200c-3p	MIMAT0000617	ZNF621	285268	PAR-CLIP	22100165	Unspecified
hsa-mir-200c-3p	MIMAT0000617	TMEM119	338773	PAR-CLIP	22012620	Unspecified
hsa-mir-200c-3p	MIMAT0000617	MALAT1	378938	Luciferase reporter assay//qRT-PCR	27693631|26461224	Unspecified
hsa-mir-200c-3p	MIMAT0000617	GPX8	493869	PAR-CLIP	24398324	Unspecified
hsa-mir-200c-3p	MIMAT0000617	ANKRD33B	651746	PAR-CLIP	23592263|23446348|22012620|21572407|20371350	Unspecified
hsa-mir-375	MIMAT0000728	PARP1	142	Microarray//qRT-PCR	20584986	Unspecified
hsa-mir-375	MIMAT0000728	JAG1	182	Microarray	20215506	Unspecified
hsa-mir-375	MIMAT0000728	BIRC3	330	Microarray	20215506	Unspecified
hsa-mir-375	MIMAT0000728	XIAP	331	HITS-CLIP	23824327	Unspecified
hsa-mir-375	MIMAT0000728	RHOA	387	Microarray//qRT-PCR//Western blot	20584986	Unspecified
hsa-mir-375	MIMAT0000728	ARHGDIA	396	PAR-CLIP	26701625	Unspecified
hsa-mir-375	MIMAT0000728	AXL	558	Microarray	20215506	Unspecified
hsa-mir-375	MIMAT0000728	BAK1	578	Microarray	20215506	Unspecified
hsa-mir-375	MIMAT0000728	BCL2	596	Microarray//qRT-PCR	20584986	Unspecified
hsa-mir-375	MIMAT0000728	ZFP36L2	678	Microarray	20215506	Unspecified
hsa-mir-375	MIMAT0000728	C1QBP	708	Microarray//Reporter assay	20215506|15806104	Unspecified
hsa-mir-375	MIMAT0000728	CALU	813	Microarray	20215506	Unspecified
hsa-mir-375	MIMAT0000728	CASP3	836	Microarray//qRT-PCR	20584986	Unspecified
hsa-mir-375	MIMAT0000728	RUNX3	864	Luciferase reporter assay//qRT-PCR//Western blot	26170936	Unspecified
hsa-mir-375	MIMAT0000728	CDC42	998	Microarray//qRT-PCR	20584986	Unspecified
hsa-mir-375	MIMAT0000728	CDKN2B	1030	Microarray	20215506	Unspecified
hsa-mir-375	MIMAT0000728	CDR2	1039	Microarray	20215506	Unspecified
hsa-mir-375	MIMAT0000728	CENPF	1063	Microarray	20215506	Unspecified
hsa-mir-375	MIMAT0000728	CFL2	1073	Microarray	20215506	Unspecified
hsa-mir-375	MIMAT0000728	CTSC	1075	Microarray	20215506	Unspecified
hsa-mir-375	MIMAT0000728	CHGB	1114	Microarray	20215506	Unspecified
hsa-mir-375	MIMAT0000728	CNN3	1266	Microarray	20215506	Unspecified
hsa-mir-375	MIMAT0000728	COL12A1	1303	Microarray	20215506	Unspecified
hsa-mir-375	MIMAT0000728	MAP3K8	1326	Luciferase reporter assay//Western blot	23430746|28186962	Unspecified
hsa-mir-375	MIMAT0000728	CPOX	1371	Microarray	20215506	Unspecified
hsa-mir-375	MIMAT0000728	CRABP2	1382	Microarray	20215506	Unspecified
hsa-mir-375	MIMAT0000728	CSTF2	1478	Microarray	20215506	Unspecified
hsa-mir-375	MIMAT0000728	CTGF	1490	Microarray	20215506	Unspecified
hsa-mir-375	MIMAT0000728	CTNNB1	1499	Luciferase reporter assay	28158288	Unspecified
hsa-mir-375	MIMAT0000728	CXADR	1525	Microarray	20215506	Unspecified
hsa-mir-375	MIMAT0000728	TIMM8A	1678	Immunohistochemistry//Luciferase reporter assay//Microarray//Northern blot//qRT-PCR	19734348|19807270	Unspecified
hsa-mir-375	MIMAT0000728	DLG4	1742	Microarray//qRT-PCR	20584986	Unspecified
hsa-mir-375	MIMAT0000728	DNMT3B	1789	Microarray	20215506	Unspecified
hsa-mir-375	MIMAT0000728	DPYSL3	1809	Microarray	20215506	Unspecified
hsa-mir-375	MIMAT0000728	DR1	1810	Microarray	20215506	Unspecified
hsa-mir-375	MIMAT0000728	DUSP6	1848	Microarray	20215506	Unspecified
hsa-mir-375	MIMAT0000728	DUT	1854	Microarray	20215506	Unspecified
hsa-mir-375	MIMAT0000728	EFNB2	1948	Microarray	20215506	Unspecified
hsa-mir-375	MIMAT0000728	EIF2S1	1965	HITS-CLIP//Microarray//PAR-CLIP	20215506|21572407|23824327	Unspecified
hsa-mir-375	MIMAT0000728	EIF4EBP2	1979	Microarray	20215506	Unspecified
hsa-mir-375	MIMAT0000728	ELAVL2	1993	PAR-CLIP	21572407	Unspecified
hsa-mir-375	MIMAT0000728	ELAVL4	1996	GFP reporter assay//Immunohistochemistry//Microarray//qRT-PCR//Reporter assay//Western blot	20584986	Unspecified
hsa-mir-375	MIMAT0000728	EMP1	2012	Microarray	20215506	Unspecified
hsa-mir-375	MIMAT0000728	ERBB2	2064	Flow//HITS-CLIP//Luciferase reporter assay//qRT-PCR//Western blot	24926380|24906430|26893657	Unspecified
hsa-mir-375	MIMAT0000728	EXT1	2131	Microarray	20215506	Unspecified
hsa-mir-375	MIMAT0000728	F3	2152	Microarray	20215506	Unspecified
hsa-mir-375	MIMAT0000728	ACSL3	2181	Microarray	20215506	Unspecified
hsa-mir-375	MIMAT0000728	ACSL4	2182	Microarray	20215506	Unspecified
hsa-mir-375	MIMAT0000728	FAH	2184	Microarray	20215506	Unspecified
hsa-mir-375	MIMAT0000728	FKBP1A	2280	Microarray	20215506	Unspecified
hsa-mir-375	MIMAT0000728	FKBP1B	2281	Microarray	20215506	Unspecified
hsa-mir-375	MIMAT0000728	FOLR1	2348	Microarray	20215506	Unspecified
hsa-mir-375	MIMAT0000728	KDSR	2531	Microarray	20215506	Unspecified
hsa-mir-375	MIMAT0000728	IFI6	2537	Microarray	20215506	Unspecified
hsa-mir-375	MIMAT0000728	GAS8	2622	Microarray	20215506	Unspecified
hsa-mir-375	MIMAT0000728	GATA6	2627	Microarray//PAR-CLIP	20215506|21572407	Unspecified
hsa-mir-375	MIMAT0000728	GOLGA4	2803	Microarray	20215506	Unspecified
hsa-mir-375	MIMAT0000728	RAPGEF1	2889	Microarray	20215506	Unspecified
hsa-mir-375	MIMAT0000728	HK2	3099	Microarray	20215506	Unspecified
hsa-mir-375	MIMAT0000728	MR1	3140	Microarray	20215506	Unspecified
hsa-mir-375	MIMAT0000728	HOXB3	3213	PAR-CLIP	21572407	Unspecified
hsa-mir-375	MIMAT0000728	HSP90AA1	3320	Microarray	20215506	Unspecified
hsa-mir-375	MIMAT0000728	NDST1	3340	Microarray	20215506	Unspecified
hsa-mir-375	MIMAT0000728	SP110	3431	Microarray	20215506	Unspecified
hsa-mir-375	MIMAT0000728	IFIT1	3434	Microarray	20215506	Unspecified
hsa-mir-375	MIMAT0000728	IGF1R	3480	Luciferase reporter assay//qRT-PCR//Western blot	24571711	Unspecified
hsa-mir-375	MIMAT0000728	IGFBP3	3486	Microarray	20215506	Unspecified
hsa-mir-375	MIMAT0000728	RBPJ	3516	Microarray	20215506	Unspecified
hsa-mir-375	MIMAT0000728	IL1RAP	3556	Microarray	20215506	Unspecified
hsa-mir-375	MIMAT0000728	ITGB1	3688	Microarray//qRT-PCR	20584986	Unspecified
hsa-mir-375	MIMAT0000728	ITIH4	3700	Microarray	20215506	Unspecified
hsa-mir-375	MIMAT0000728	JAK2	3717	Immunohistochemistry//Luciferase reporter assay//qRT-PCR//Reporter assay//Western blot	20548334|15806104|24718681|25055044|28186962|28006751	Unspecified
hsa-mir-375	MIMAT0000728	KCNN4	3783	Microarray	20215506	Unspecified
hsa-mir-375	MIMAT0000728	KCNQ2	3785	Microarray//qRT-PCR//Western blot	20584986	Unspecified
hsa-mir-375	MIMAT0000728	KHK	3795	Microarray	20215506	Unspecified
hsa-mir-375	MIMAT0000728	KPNA4	3840	Microarray	20215506	Unspecified
hsa-mir-375	MIMAT0000728	KRT8	3856	Microarray	20215506	Unspecified
hsa-mir-375	MIMAT0000728	LDHB	3945	Immunohistochemistry//Luciferase reporter assay//Microarray//qRT-PCR//QRTPCR//Western blot	20215506|23497265|22752059	Unspecified
hsa-mir-375	MIMAT0000728	LRP5	4041	Luciferase reporter assay	28158288	Unspecified
hsa-mir-375	MIMAT0000728	MRE11	4361	Microarray	20215506	Unspecified
hsa-mir-375	MIMAT0000728	MST1R	4486	Luciferase reporter assay//qRT-PCR//Western blot	27689991	Unspecified
hsa-mir-375	MIMAT0000728	MYBL1	4603	Microarray	20215506	Unspecified
hsa-mir-375	MIMAT0000728	MYC	4609	TRAP	24510096	Unspecified
hsa-mir-375	MIMAT0000728	MYCN	4613	Luciferase reporter assay//qRT-PCR//Western blot	25864587	Unspecified
hsa-mir-375	MIMAT0000728	NCAM1	4684	Microarray//qRT-PCR	20584986	Unspecified
hsa-mir-375	MIMAT0000728	NPPB	4879	Microarray	20215506	Unspecified
hsa-mir-375	MIMAT0000728	ODF2	4957	Microarray	20215506	Unspecified
hsa-mir-375	MIMAT0000728	OPA1	4976	Microarray	20215506	Unspecified
hsa-mir-375	MIMAT0000728	OTX1	5013	Microarray	20215506	Unspecified
hsa-mir-375	MIMAT0000728	PEBP1	5037	Microarray	20215506	Unspecified
hsa-mir-375	MIMAT0000728	PAFAH1B1	5048	Microarray	20215506	Unspecified
hsa-mir-375	MIMAT0000728	PAFAH2	5051	Microarray	20215506	Unspecified
hsa-mir-375	MIMAT0000728	PRDX1	5052	Microarray	20215506	Unspecified
hsa-mir-375	MIMAT0000728	PDK1	5163	Immunohistochemistry//Luciferase reporter assay//qRT-PCR//Western blot	21533613|20215506|24137444|24481267	Unspecified
hsa-mir-375	MIMAT0000728	PIK3CA	5290	Luciferase reporter assay//qRT-PCR//Quantitative proteomic approach//Western blot	24440701	Unspecified
hsa-mir-375	MIMAT0000728	PLAG1	5324	Luciferase reporter assay	19347935	Unspecified
hsa-mir-375	MIMAT0000728	PPP1R2	5504	Microarray	20215506	Unspecified
hsa-mir-375	MIMAT0000728	PRKCA	5578	Microarray	20215506	Unspecified
hsa-mir-375	MIMAT0000728	MAPK3	5595	Western blot	28186962	Unspecified
hsa-mir-375	MIMAT0000728	EIF2AK2	5610	Microarray//qRT-PCR	20584986	Unspecified
hsa-mir-375	MIMAT0000728	PRKX	5613	Microarray	20215506	Unspecified
hsa-mir-375	MIMAT0000728	KLK10	5655	Microarray	20215506	Unspecified
hsa-mir-375	MIMAT0000728	PTPN1	5770	Microarray	20215506	Unspecified
hsa-mir-375	MIMAT0000728	PTPN12	5782	Microarray	20215506	Unspecified
hsa-mir-375	MIMAT0000728	RAB3B	5865	Microarray	20215506	Unspecified
hsa-mir-375	MIMAT0000728	RAB6A	5870	Microarray	20215506	Unspecified
hsa-mir-375	MIMAT0000728	RBBP8	5932	Microarray	20215506	Unspecified
hsa-mir-375	MIMAT0000728	RCN2	5955	Microarray	20215506	Unspecified
hsa-mir-375	MIMAT0000728	RLF	6018	Microarray	20215506	Unspecified
hsa-mir-375	MIMAT0000728	RPGR	6103	Microarray	20215506	Unspecified
hsa-mir-375	MIMAT0000728	RPN1	6184	Microarray	20215506	Unspecified
hsa-mir-375	MIMAT0000728	RPN2	6185	Microarray	20215506	Unspecified
hsa-mir-375	MIMAT0000728	RTN2	6253	Microarray	20215506	Unspecified
hsa-mir-375	MIMAT0000728	SDC1	6382	Microarray	20215506	Unspecified
hsa-mir-375	MIMAT0000728	MAP2K4	6416	Microarray	20215506	Unspecified
hsa-mir-375	MIMAT0000728	SET	6418	Microarray//PAR-CLIP	20215506|23592263	Unspecified
hsa-mir-375	MIMAT0000728	SLC6A6	6533	Microarray	20215506	Unspecified
hsa-mir-375	MIMAT0000728	SLC7A1	6541	PAR-CLIP	23592263	Unspecified
hsa-mir-375	MIMAT0000728	SNAPC1	6617	Microarray	20215506	Unspecified
hsa-mir-375	MIMAT0000728	SNRPA1	6627	Microarray	20215506	Unspecified
hsa-mir-375	MIMAT0000728	SON	6651	HITS-CLIP//PAR-CLIP	26701625|27292025|27418678	Unspecified
hsa-mir-375	MIMAT0000728	SOX2	6657	Flow//qRT-PCR	27800139	Unspecified
hsa-mir-375	MIMAT0000728	SP1	6667	Luciferase reporter assay//qRT-PCR//Western blot	21945323|23435408|25633534	Unspecified
hsa-mir-375	MIMAT0000728	STAT3	6774	Western blot	28186962	Unspecified
hsa-mir-375	MIMAT0000728	STX3	6809	Microarray	20215506	Unspecified
hsa-mir-375	MIMAT0000728	TAF2	6873	HITS-CLIP	19536157	Unspecified
hsa-mir-375	MIMAT0000728	TCF12	6938	Microarray	20215506	Unspecified
hsa-mir-375	MIMAT0000728	TFRC	7037	HITS-CLIP	23313552	Unspecified
hsa-mir-375	MIMAT0000728	TGFB2	7042	Microarray	20215506	Unspecified
hsa-mir-375	MIMAT0000728	TGM2	7052	Microarray	20215506	Unspecified
hsa-mir-375	MIMAT0000728	THRA	7067	Microarray	20215506	Unspecified
hsa-mir-375	MIMAT0000728	TNNI3	7137	Microarray	20215506	Unspecified
hsa-mir-375	MIMAT0000728	TNS1	7145	HITS-CLIP	19536157	Unspecified
hsa-mir-375	MIMAT0000728	TP53	7157	Flow//Luciferase reporter assay//qRT-PCR//Western blot	23835407	Unspecified
hsa-mir-375	MIMAT0000728	TPR	7175	Microarray	20215506	Unspecified
hsa-mir-375	MIMAT0000728	TRPS1	7227	HITS-CLIP	23824327	Unspecified
hsa-mir-375	MIMAT0000728	UBE3A	7337	Microarray//PAR-CLIP	20215506|21572407	Unspecified
hsa-mir-375	MIMAT0000728	UCHL3	7347	Microarray	20215506	Unspecified
hsa-mir-375	MIMAT0000728	UGCG	7357	Microarray	20215506	Unspecified
hsa-mir-375	MIMAT0000728	USP1	7398	Microarray//Reporter assay	20215506|15806104	Unspecified
hsa-mir-375	MIMAT0000728	YWHAZ	7534	Immunohistochemistry//Microarray//qRT-PCR//Reporter assay//Western blot	20215506|23422756	Unspecified
hsa-mir-375	MIMAT0000728	ALMS1	7840	Microarray	20215506	Unspecified
hsa-mir-375	MIMAT0000728	REEP5	7905	HITS-CLIP	27418678	Unspecified
hsa-mir-375	MIMAT0000728	DEK	7913	PAR-CLIP	20371350	Unspecified
hsa-mir-375	MIMAT0000728	CUL5	8065	Microarray	20215506	Unspecified
hsa-mir-375	MIMAT0000728	PTP4A2	8073	Microarray	20215506	Unspecified
hsa-mir-375	MIMAT0000728	PUDP	8226	Microarray	20215506	Unspecified
hsa-mir-375	MIMAT0000728	FZD4	8322	Microarray	20215506	Unspecified
hsa-mir-375	MIMAT0000728	FZD8	8325	Luciferase reporter assay	23393589|23396279	Unspecified
hsa-mir-375	MIMAT0000728	SPOP	8405	HITS-CLIP	23824327	Unspecified
hsa-mir-375	MIMAT0000728	EEA1	8411	Microarray	20215506	Unspecified
hsa-mir-375	MIMAT0000728	DGKD	8527	Microarray	20215506	Unspecified
hsa-mir-375	MIMAT0000728	AP3B1	8546	HITS-CLIP	19536157	Unspecified
hsa-mir-375	MIMAT0000728	NUMB	8650	Microarray	20215506	Unspecified
hsa-mir-375	MIMAT0000728	EIF4G3	8672	Microarray	20215506	Unspecified
hsa-mir-375	MIMAT0000728	DNAH11	8701	Microarray	20215506	Unspecified
hsa-mir-375	MIMAT0000728	B3GALNT1	8706	Microarray	20215506	Unspecified
hsa-mir-375	MIMAT0000728	TNFSF13	8741	Microarray	20215506	Unspecified
hsa-mir-375	MIMAT0000728	PEX11B	8799	Microarray	20215506	Unspecified
hsa-mir-375	MIMAT0000728	ASAP2	8853	Microarray	20215506	Unspecified
hsa-mir-375	MIMAT0000728	BCL10	8915	Microarray	20215506	Unspecified
hsa-mir-375	MIMAT0000728	BSN	8927	Microarray	20215506	Unspecified
hsa-mir-375	MIMAT0000728	MBD2	8932	Microarray	20215506	Unspecified
hsa-mir-375	MIMAT0000728	SPAG9	9043	Microarray	20215506	Unspecified
hsa-mir-375	MIMAT0000728	SLC7A6	9057	Microarray	20215506	Unspecified
hsa-mir-375	MIMAT0000728	CLDN1	9076	Microarray	20215506	Unspecified
hsa-mir-375	MIMAT0000728	TBX19	9095	Microarray	20215506	Unspecified
hsa-mir-375	MIMAT0000728	USP10	9100	Microarray	20215506	Unspecified
hsa-mir-375	MIMAT0000728	EXO1	9156	Microarray	20215506	Unspecified
hsa-mir-375	MIMAT0000728	EBAG9	9166	Microarray	20215506	Unspecified
hsa-mir-375	MIMAT0000728	ZBED1	9189	Microarray	20215506	Unspecified
hsa-mir-375	MIMAT0000728	XPR1	9213	Microarray	20215506	Unspecified
hsa-mir-375	MIMAT0000728	NOLC1	9221	Microarray	20215506	Unspecified
hsa-mir-375	MIMAT0000728	CRLF1	9244	Microarray	20215506	Unspecified
hsa-mir-375	MIMAT0000728	KLF4	9314	qRT-PCR//Western blot	27279635	Unspecified
hsa-mir-375	MIMAT0000728	EFTUD2	9343	Microarray	20215506	Unspecified
hsa-mir-375	MIMAT0000728	RAB28	9364	Microarray	20215506	Unspecified
hsa-mir-375	MIMAT0000728	HOMER2	9455	Microarray	20215506	Unspecified
hsa-mir-375	MIMAT0000728	AKAP7	9465	Microarray	20215506	Unspecified
hsa-mir-375	MIMAT0000728	PIGB	9488	Microarray	20215506	Unspecified
hsa-mir-375	MIMAT0000728	LITAF	9516	Microarray	20215506	Unspecified
hsa-mir-375	MIMAT0000728	RAB3D	9545	Microarray	20215506	Unspecified
hsa-mir-375	MIMAT0000728	WTAP	9589	Microarray	20215506	Unspecified
hsa-mir-375	MIMAT0000728	SEC24C	9632	Microarray	20215506	Unspecified
hsa-mir-375	MIMAT0000728	VGLL4	9686	Microarray	20215506	Unspecified
hsa-mir-375	MIMAT0000728	HERPUD1	9709	Microarray	20215506	Unspecified
hsa-mir-375	MIMAT0000728	PHACTR2	9749	PAR-CLIP	22012620	Unspecified
hsa-mir-375	MIMAT0000728	SNPH	9751	Microarray	20215506	Unspecified
hsa-mir-375	MIMAT0000728	MLEC	9761	Microarray	20215506	Unspecified
hsa-mir-375	MIMAT0000728	KIAA0513	9764	Microarray	20215506	Unspecified
hsa-mir-375	MIMAT0000728	KIAA0232	9778	Microarray	20215506	Unspecified
hsa-mir-375	MIMAT0000728	TBC1D5	9779	Microarray	20215506	Unspecified
hsa-mir-375	MIMAT0000728	RIMS3	9783	Microarray	20215506	Unspecified
hsa-mir-375	MIMAT0000728	SERTAD2	9792	Microarray	20215506	Unspecified
hsa-mir-375	MIMAT0000728	DAZAP2	9802	Microarray//PAR-CLIP	20215506|23592263	Unspecified
hsa-mir-375	MIMAT0000728	NUP58	9818	Microarray	20215506	Unspecified
hsa-mir-375	MIMAT0000728	TSC22D2	9819	Microarray	20215506	Unspecified
hsa-mir-375	MIMAT0000728	RB1CC1	9821	Microarray	20215506	Unspecified
hsa-mir-375	MIMAT0000728	ARHGAP11A	9824	Microarray	20215506	Unspecified
hsa-mir-375	MIMAT0000728	TRIM66	9866	PAR-CLIP	22100165	Unspecified
hsa-mir-375	MIMAT0000728	WDR1	9948	Microarray	20215506	Unspecified
hsa-mir-375	MIMAT0000728	AMMECR1	9949	Microarray	20215506	Unspecified
hsa-mir-375	MIMAT0000728	BCL2L11	10018	Microarray//qRT-PCR	20215506	Unspecified
hsa-mir-375	MIMAT0000728	CTDSP2	10106	Microarray	20215506	Unspecified
hsa-mir-375	MIMAT0000728	ABI2	10152	Microarray	20215506	Unspecified
hsa-mir-375	MIMAT0000728	SLC25A15	10166	Microarray	20215506	Unspecified
hsa-mir-375	MIMAT0000728	LHFPL2	10184	Microarray	20215506	Unspecified
hsa-mir-375	MIMAT0000728	STX6	10228	Microarray	20215506	Unspecified
hsa-mir-375	MIMAT0000728	GPHN	10243	ELISA//qRT-PCR	26013143	Unspecified
hsa-mir-375	MIMAT0000728	RIDA	10247	Microarray	20215506	Unspecified
hsa-mir-375	MIMAT0000728	FSTL3	10272	Microarray	20215506	Unspecified
hsa-mir-375	MIMAT0000728	BCAS2	10286	HITS-CLIP	19536157	Unspecified
hsa-mir-375	MIMAT0000728	RRAGB	10325	Microarray	20215506	Unspecified
hsa-mir-375	MIMAT0000728	YAP1	10413	Flow//Immunohistochemistry//Luciferase reporter assay//Microarray//qRT-PCR//Western blot	21856745|20215506|24892549|27832783	Unspecified
hsa-mir-375	MIMAT0000728	TIMM17A	10440	Microarray	20215506	Unspecified
hsa-mir-375	MIMAT0000728	FAM3C	10447	Microarray	20215506	Unspecified
hsa-mir-375	MIMAT0000728	HOXB13	10481	Microarray	20215506	Unspecified
hsa-mir-375	MIMAT0000728	SEC23A	10484	Flow//Immunohistochemistry//Microarray//qRT-PCR//Western blot	20215506|27832783	Unspecified
hsa-mir-375	MIMAT0000728	CREB3	10488	Microarray	20215506	Unspecified
hsa-mir-375	MIMAT0000728	SYNCRIP	10492	Microarray	20215506	Unspecified
hsa-mir-375	MIMAT0000728	UNC13B	10497	Microarray	20215506	Unspecified
hsa-mir-375	MIMAT0000728	SEMA3C	10512	Microarray	20215506	Unspecified
hsa-mir-375	MIMAT0000728	ATG7	10533	Microarray	20215506	Unspecified
hsa-mir-375	MIMAT0000728	PROCR	10544	Microarray	20215506	Unspecified
hsa-mir-375	MIMAT0000728	CELF2	10659	Microarray	20215506	Unspecified
hsa-mir-375	MIMAT0000728	AHCYL1	10768	Microarray	20215506	Unspecified
hsa-mir-375	MIMAT0000728	SEC24A	10802	HITS-CLIP	23313552	Unspecified
hsa-mir-375	MIMAT0000728	SDCCAG3	10807	PAR-CLIP	20371350	Unspecified
hsa-mir-375	MIMAT0000728	RAB10	10890	Microarray//qRT-PCR	20584986	Unspecified
hsa-mir-375	MIMAT0000728	SUB1	10923	Microarray	20215506	Unspecified
hsa-mir-375	MIMAT0000728	PRDX3	10935	Microarray	20215506	Unspecified
hsa-mir-375	MIMAT0000728	LMAN2	10960	Microarray	20215506	Unspecified
hsa-mir-375	MIMAT0000728	NUDT21	11051	Microarray	20215506	Unspecified
hsa-mir-375	MIMAT0000728	PSIP1	11168	Microarray	20215506	Unspecified
hsa-mir-375	MIMAT0000728	BAZ1A	11177	Microarray	20215506	Unspecified
hsa-mir-375	MIMAT0000728	RASSF8	11228	Microarray	20215506	Unspecified
hsa-mir-375	MIMAT0000728	CBX3	11335	PAR-CLIP	20371350|26701625|27292025	Unspecified
hsa-mir-375	MIMAT0000728	COG2	22796	Microarray	20215506	Unspecified
hsa-mir-375	MIMAT0000728	PHLDA1	22822	Microarray	20215506	Unspecified
hsa-mir-375	MIMAT0000728	DNAJC8	22826	Microarray	20215506	Unspecified
hsa-mir-375	MIMAT0000728	CHSY1	22856	Microarray	20215506	Unspecified
hsa-mir-375	MIMAT0000728	CARD8	22900	Microarray	20215506	Unspecified
hsa-mir-375	MIMAT0000728	ELL2	22936	Microarray	20215506	Unspecified
hsa-mir-375	MIMAT0000728	SLC4A1AP	22950	Microarray	20215506	Unspecified
hsa-mir-375	MIMAT0000728	NT5C2	22978	Microarray	20215506	Unspecified
hsa-mir-375	MIMAT0000728	DIP2C	22982	Microarray	20215506	Unspecified
hsa-mir-375	MIMAT0000728	STK38L	23012	Microarray	20215506	Unspecified
hsa-mir-375	MIMAT0000728	SAMD4A	23034	Microarray	20215506	Unspecified
hsa-mir-375	MIMAT0000728	ERP44	23071	Microarray	20215506	Unspecified
hsa-mir-375	MIMAT0000728	SIPA1L3	23094	Microarray	20215506	Unspecified
hsa-mir-375	MIMAT0000728	DCUN1D4	23142	Microarray	20215506	Unspecified
hsa-mir-375	MIMAT0000728	PSME4	23198	Microarray	20215506	Unspecified
hsa-mir-375	MIMAT0000728	PHLPP1	23239	Luciferase reporter assay//Northern blot//qRT-PCR//Western blot	24337069	Unspecified
hsa-mir-375	MIMAT0000728	WWC1	23286	Microarray	20215506	Unspecified
hsa-mir-375	MIMAT0000728	AGTPBP1	23287	Microarray	20215506	Unspecified
hsa-mir-375	MIMAT0000728	IQCE	23288	Microarray	20215506	Unspecified
hsa-mir-375	MIMAT0000728	ICOSLG	23308	HITS-CLIP	23824327	Unspecified
hsa-mir-375	MIMAT0000728	RPGRIP1L	23322	Microarray	20215506	Unspecified
hsa-mir-375	MIMAT0000728	DPY19L1	23333	Microarray	20215506	Unspecified
hsa-mir-375	MIMAT0000728	RHOQ	23433	Microarray	20215506	Unspecified
hsa-mir-375	MIMAT0000728	SLC35A3	23443	Microarray	20215506	Unspecified
hsa-mir-375	MIMAT0000728	HEY1	23462	Microarray	20215506	Unspecified
hsa-mir-375	MIMAT0000728	PHF3	23469	Microarray	20215506	Unspecified
hsa-mir-375	MIMAT0000728	LEPROTL1	23484	Microarray//qRT-PCR	20584986	Unspecified
hsa-mir-375	MIMAT0000728	SUZ12	23512	Microarray	20215506	Unspecified
hsa-mir-375	MIMAT0000728	TNPO3	23534	Microarray	20215506	Unspecified
hsa-mir-375	MIMAT0000728	GTPBP4	23560	Microarray	20215506	Unspecified
hsa-mir-375	MIMAT0000728	ARL2BP	23568	Microarray	20215506	Unspecified
hsa-mir-375	MIMAT0000728	CORO1C	23603	Microarray	20215506	Unspecified
hsa-mir-375	MIMAT0000728	MKRN1	23608	Microarray	20215506	Unspecified
hsa-mir-375	MIMAT0000728	SH3BP4	23677	Microarray	20215506	Unspecified
hsa-mir-375	MIMAT0000728	IL17RA	23765	Microarray	20215506	Unspecified
hsa-mir-375	MIMAT0000728	FBXO8	26269	Microarray	20215506	Unspecified
hsa-mir-375	MIMAT0000728	CKAP2	26586	Microarray	20215506	Unspecified
hsa-mir-375	MIMAT0000728	DNAJC2	27000	Microarray	20215506	Unspecified
hsa-mir-375	MIMAT0000728	ANKRD1	27063	Microarray	20215506	Unspecified
hsa-mir-375	MIMAT0000728	SERP1	27230	Microarray	20215506	Unspecified
hsa-mir-375	MIMAT0000728	SESN1	27244	Microarray	20215506	Unspecified
hsa-mir-375	MIMAT0000728	DESI1	27351	Microarray	20215506	Unspecified
hsa-mir-375	MIMAT0000728	MAT2B	27430	Microarray	20215506	Unspecified
hsa-mir-375	MIMAT0000728	C11orf54	28970	Microarray	20215506	Unspecified
hsa-mir-375	MIMAT0000728	CCDC59	29080	Microarray	20215506	Unspecified
hsa-mir-375	MIMAT0000728	SENP1	29843	Microarray	20215506	Unspecified
hsa-mir-375	MIMAT0000728	NRBP1	29959	Microarray	20215506	Unspecified
hsa-mir-375	MIMAT0000728	TMED5	50999	Microarray	20215506	Unspecified
hsa-mir-375	MIMAT0000728	PHF20L1	51105	Microarray	20215506	Unspecified
hsa-mir-375	MIMAT0000728	RDH11	51109	Microarray	20215506	Unspecified
hsa-mir-375	MIMAT0000728	INSIG2	51141	Microarray	20215506	Unspecified
hsa-mir-375	MIMAT0000728	JPT1	51155	Microarray	20215506	Unspecified
hsa-mir-375	MIMAT0000728	NAGPA	51172	Microarray	20215506	Unspecified
hsa-mir-375	MIMAT0000728	NIN	51199	Microarray	20215506	Unspecified
hsa-mir-375	MIMAT0000728	CRIM1	51232	Microarray	20215506	Unspecified
hsa-mir-375	MIMAT0000728	ZNF571	51276	Microarray	20215506	Unspecified
hsa-mir-375	MIMAT0000728	CRLF3	51379	Microarray	20215506	Unspecified
hsa-mir-375	MIMAT0000728	NELFCD	51497	Microarray	20215506	Unspecified
hsa-mir-375	MIMAT0000728	SCLY	51540	Microarray	20215506	Unspecified
hsa-mir-375	MIMAT0000728	RASD1	51655	Luciferase reporter assay//Microarray//qRT-PCR	20978187	Unspecified
hsa-mir-375	MIMAT0000728	CAB39	51719	Microarray//qRT-PCR	20584986	Unspecified
hsa-mir-375	MIMAT0000728	NUP54	53371	HITS-CLIP//PAR-CLIP	23446348|21572407	Unspecified
hsa-mir-375	MIMAT0000728	GDAP1	54332	Microarray	20215506	Unspecified
hsa-mir-375	MIMAT0000728	NLE1	54475	Microarray	20215506	Unspecified
hsa-mir-375	MIMAT0000728	TMX3	54495	Microarray	20215506	Unspecified
hsa-mir-375	MIMAT0000728	EXOC6	54536	HITS-CLIP//Microarray	20215506|23824327	Unspecified
hsa-mir-375	MIMAT0000728	MINDY2	54629	Microarray	20215506	Unspecified
hsa-mir-375	MIMAT0000728	TMEM106B	54664	Microarray	20215506	Unspecified
hsa-mir-375	MIMAT0000728	NCAPG2	54892	HITS-CLIP	19536157	Unspecified
hsa-mir-375	MIMAT0000728	NSD3	54904	Microarray	20215506	Unspecified
hsa-mir-375	MIMAT0000728	PPP2R3C	55012	Microarray	20215506	Unspecified
hsa-mir-375	MIMAT0000728	RMDN3	55177	Microarray	20215506	Unspecified
hsa-mir-375	MIMAT0000728	APPL2	55198	Microarray	20215506	Unspecified
hsa-mir-375	MIMAT0000728	NAT10	55226	Microarray	20215506	Unspecified
hsa-mir-375	MIMAT0000728	OGFOD1	55239	Microarray	20215506	Unspecified
hsa-mir-375	MIMAT0000728	YY1AP1	55249	Luciferase reporter assay//Western blot	20226166	Unspecified
hsa-mir-375	MIMAT0000728	PGM2	55276	Microarray	20215506	Unspecified
hsa-mir-375	MIMAT0000728	TMEM74B	55321	Microarray	20215506	Unspecified
hsa-mir-375	MIMAT0000728	AGPAT5	55326	Microarray	20215506	Unspecified
hsa-mir-375	MIMAT0000728	MNS1	55329	Microarray	20215506	Unspecified
hsa-mir-375	MIMAT0000728	STRBP	55342	Microarray	20215506	Unspecified
hsa-mir-375	MIMAT0000728	PIP4P2	55529	Microarray	20215506	Unspecified
hsa-mir-375	MIMAT0000728	CDCA7L	55536	Microarray	20215506	Unspecified
hsa-mir-375	MIMAT0000728	VEZT	55591	Microarray	20215506	Unspecified
hsa-mir-375	MIMAT0000728	STAP2	55620	Microarray	20215506	Unspecified
hsa-mir-375	MIMAT0000728	G2E3	55632	PAR-CLIP	23592263	Unspecified
hsa-mir-375	MIMAT0000728	MREG	55686	Microarray	20215506	Unspecified
hsa-mir-375	MIMAT0000728	CCDC88A	55704	Microarray	20215506	Unspecified
hsa-mir-375	MIMAT0000728	ENAH	55740	Microarray	20215506	Unspecified
hsa-mir-375	MIMAT0000728	METTL2B	55798	Microarray	20215506	Unspecified
hsa-mir-375	MIMAT0000728	EMC3	55831	Microarray	20215506	Unspecified
hsa-mir-375	MIMAT0000728	CMAS	55907	Microarray	20215506	Unspecified
hsa-mir-375	MIMAT0000728	NXT2	55916	Microarray	20215506	Unspecified
hsa-mir-375	MIMAT0000728	NSFL1C	55968	Microarray	20215506	Unspecified
hsa-mir-375	MIMAT0000728	KLHL7	55975	Microarray	20215506	Unspecified
hsa-mir-375	MIMAT0000728	PDGFC	56034	Microarray	20215506	Unspecified
hsa-mir-375	MIMAT0000728	ZC3HAV1	56829	Microarray	20215506	Unspecified
hsa-mir-375	MIMAT0000728	BDH2	56898	Microarray	20215506	Unspecified
hsa-mir-375	MIMAT0000728	IFT46	56912	Microarray	20215506	Unspecified
hsa-mir-375	MIMAT0000728	C1GALT1	56913	Microarray	20215506	Unspecified
hsa-mir-375	MIMAT0000728	ARNTL2	56938	Microarray	20215506	Unspecified
hsa-mir-375	MIMAT0000728	CHPT1	56994	Microarray	20215506	Unspecified
hsa-mir-375	MIMAT0000728	PHTF2	57157	Microarray	20215506	Unspecified
hsa-mir-375	MIMAT0000728	KIAA1191	57179	Microarray//PAR-CLIP	20215506|20371350	Unspecified
hsa-mir-375	MIMAT0000728	PBXIP1	57326	Microarray	20215506	Unspecified
hsa-mir-375	MIMAT0000728	CYP20A1	57404	Microarray	20215506	Unspecified
hsa-mir-375	MIMAT0000728	USP31	57478	Microarray	20215506	Unspecified
hsa-mir-375	MIMAT0000728	NUFIP2	57532	PAR-CLIP	23592263	Unspecified
hsa-mir-375	MIMAT0000728	IFT80	57560	Microarray	20215506	Unspecified
hsa-mir-375	MIMAT0000728	CIP2A	57650	Luciferase reporter assay//Microarray//QRTPCR//Western blot	20215506|23552692	Unspecified
hsa-mir-375	MIMAT0000728	GATAD1	57798	Microarray	20215506	Unspecified
hsa-mir-375	MIMAT0000728	RAP2C	57826	Microarray	20215506	Unspecified
hsa-mir-375	MIMAT0000728	ENOPH1	58478	Microarray	20215506	Unspecified
hsa-mir-375	MIMAT0000728	ABHD4	63874	Microarray	20215506	Unspecified
hsa-mir-375	MIMAT0000728	RRAGC	64121	Microarray	20215506	Unspecified
hsa-mir-375	MIMAT0000728	AZI2	64343	Microarray	20215506	Unspecified
hsa-mir-375	MIMAT0000728	MPP5	64398	Microarray	20215506	Unspecified
hsa-mir-375	MIMAT0000728	MOSPD3	64598	Microarray	20215506	Unspecified
hsa-mir-375	MIMAT0000728	TNS3	64759	Microarray	20215506	Unspecified
hsa-mir-375	MIMAT0000728	DEPTOR	64798	Luciferase reporter assay//qRT-PCR//Western blot	28262546	Unspecified
hsa-mir-375	MIMAT0000728	USP46	64854	Microarray	20215506	Unspecified
hsa-mir-375	MIMAT0000728	PLEKHA3	65977	Microarray	20215506	Unspecified
hsa-mir-375	MIMAT0000728	MAPKAP1	79109	Microarray	20215506	Unspecified
hsa-mir-375	MIMAT0000728	CHPF	79586	Microarray	20215506	Unspecified
hsa-mir-375	MIMAT0000728	ADIPOR2	79602	Reporter assay	15806104	Unspecified
hsa-mir-375	MIMAT0000728	PPCS	79717	Microarray	20215506	Unspecified
hsa-mir-375	MIMAT0000728	BBS10	79738	PAR-CLIP	20371350	Unspecified
hsa-mir-375	MIMAT0000728	ZDHHC11	79844	Microarray	20215506	Unspecified
hsa-mir-375	MIMAT0000728	LPCAT1	79888	Microarray	20215506	Unspecified
hsa-mir-375	MIMAT0000728	WWC2	80014	Microarray	20215506	Unspecified
hsa-mir-375	MIMAT0000728	DGLUCY	80017	Microarray	20215506	Unspecified
hsa-mir-375	MIMAT0000728	GPR157	80045	Microarray	20215506	Unspecified
hsa-mir-375	MIMAT0000728	ZNF614	80110	Microarray	20215506	Unspecified
hsa-mir-375	MIMAT0000728	UXS1	80146	Microarray	20215506	Unspecified
hsa-mir-375	MIMAT0000728	GKAP1	80318	Microarray	20215506	Unspecified
hsa-mir-375	MIMAT0000728	CEP70	80321	Microarray	20215506	Unspecified
hsa-mir-375	MIMAT0000728	LIMD2	80774	Microarray	20215506	Unspecified
hsa-mir-375	MIMAT0000728	CEP44	80817	Microarray	20215506	Unspecified
hsa-mir-375	MIMAT0000728	ZFP91	80829	Microarray	20215506	Unspecified
hsa-mir-375	MIMAT0000728	SETD7	80854	Microarray	20215506	Unspecified
hsa-mir-375	MIMAT0000728	NETO2	81831	Microarray	20215506	Unspecified
hsa-mir-375	MIMAT0000728	APH1B	83464	Microarray	20215506	Unspecified
hsa-mir-375	MIMAT0000728	SYT15	83849	Microarray	20215506	Unspecified
hsa-mir-375	MIMAT0000728	TAF3	83860	Microarray	20215506	Unspecified
hsa-mir-375	MIMAT0000728	SNX25	83891	Microarray	20215506	Unspecified
hsa-mir-375	MIMAT0000728	KCTD10	83892	Microarray	20215506	Unspecified
hsa-mir-375	MIMAT0000728	FAM96A	84191	Microarray	20215506	Unspecified
hsa-mir-375	MIMAT0000728	FYTTD1	84248	Microarray	20215506	Unspecified
hsa-mir-375	MIMAT0000728	CCDC115	84317	HITS-CLIP//PAR-CLIP	23592263|24398324|23446348|22012620|21572407|20371350|23706177|22927820|27292025	Unspecified
hsa-mir-375	MIMAT0000728	PCGF5	84333	Microarray	20215506	Unspecified
hsa-mir-375	MIMAT0000728	GFM2	84340	Microarray	20215506	Unspecified
hsa-mir-375	MIMAT0000728	MAP3K21	84451	PAR-CLIP	20371350	Unspecified
hsa-mir-375	MIMAT0000728	DCTN5	84516	Microarray	20215506	Unspecified
hsa-mir-375	MIMAT0000728	C15orf41	84529	Microarray	20215506	Unspecified
hsa-mir-375	MIMAT0000728	EBPL	84650	Microarray	20215506	Unspecified
hsa-mir-375	MIMAT0000728	TMEM25	84866	Microarray	20215506	Unspecified
hsa-mir-375	MIMAT0000728	RPUSD4	84881	Microarray	20215506	Unspecified
hsa-mir-375	MIMAT0000728	TMTC4	84899	Microarray	20215506	Unspecified
hsa-mir-375	MIMAT0000728	SLC35B4	84912	Microarray	20215506	Unspecified
hsa-mir-375	MIMAT0000728	ATOH8	84913	PAR-CLIP	27292025	Unspecified
hsa-mir-375	MIMAT0000728	CEP19	84984	Microarray	20215506	Unspecified
hsa-mir-375	MIMAT0000728	PAQR8	85315	Microarray	20215506	Unspecified
hsa-mir-375	MIMAT0000728	ZFHX2	85446	Microarray	20215506	Unspecified
hsa-mir-375	MIMAT0000728	DISP2	85455	Microarray	20215506	Unspecified
hsa-mir-375	MIMAT0000728	CCDC32	90416	Microarray	20215506	Unspecified
hsa-mir-375	MIMAT0000728	STPG1	90529	Microarray	20215506	Unspecified
hsa-mir-375	MIMAT0000728	ZNF799	90576	HITS-CLIP	19536157	Unspecified
hsa-mir-375	MIMAT0000728	C12orf29	91298	Microarray	20215506	Unspecified
hsa-mir-375	MIMAT0000728	OXNAD1	92106	Microarray	20215506	Unspecified
hsa-mir-375	MIMAT0000728	MTDH	92140	Immunofluorescence//Luciferase reporter assay//Microarray//qRT-PCR//Western blot	22508479|20215506|22752059|25944465	Unspecified
hsa-mir-375	MIMAT0000728	TRMT10A	93587	Microarray	20215506	Unspecified
hsa-mir-375	MIMAT0000728	MED8	112950	Microarray	20215506	Unspecified
hsa-mir-375	MIMAT0000728	CYP2U1	113612	Microarray	20215506	Unspecified
hsa-mir-375	MIMAT0000728	PIK3IP1	113791	Microarray	20215506	Unspecified
hsa-mir-375	MIMAT0000728	MAL2	114569	HITS-CLIP	23824327	Unspecified
hsa-mir-375	MIMAT0000728	OSBPL8	114882	Microarray	20215506	Unspecified
hsa-mir-375	MIMAT0000728	PTPMT1	114971	Microarray	20215506	Unspecified
hsa-mir-375	MIMAT0000728	VASN	114990	Microarray	20215506	Unspecified
hsa-mir-375	MIMAT0000728	BATF2	116071	Microarray	20215506	Unspecified
hsa-mir-375	MIMAT0000728	NUS1	116150	Microarray	20215506	Unspecified
hsa-mir-375	MIMAT0000728	COX20	116228	Microarray	20215506	Unspecified
hsa-mir-375	MIMAT0000728	AEBP2	121536	Microarray	20215506	Unspecified
hsa-mir-375	MIMAT0000728	TMEM170A	124491	Microarray	20215506	Unspecified
hsa-mir-375	MIMAT0000728	LSM12	124801	Microarray	20215506	Unspecified
hsa-mir-375	MIMAT0000728	TPRG1L	127262	Microarray	20215506	Unspecified
hsa-mir-375	MIMAT0000728	GALM	130589	Microarray	20215506	Unspecified
hsa-mir-375	MIMAT0000728	GRPEL2	134266	Microarray	20215506	Unspecified
hsa-mir-375	MIMAT0000728	UBLCP1	134510	Microarray	20215506	Unspecified
hsa-mir-375	MIMAT0000728	ADAT2	134637	PAR-CLIP	22012620	Unspecified
hsa-mir-375	MIMAT0000728	NCOA7	135112	Microarray	20215506	Unspecified
hsa-mir-375	MIMAT0000728	MTPN	136319	Reporter assay	15538371	Unspecified
hsa-mir-375	MIMAT0000728	WFDC6	140870	HITS-CLIP	27418678	Unspecified
hsa-mir-375	MIMAT0000728	GSC	145258	Microarray	20215506	Unspecified
hsa-mir-375	MIMAT0000728	CEP128	145508	Microarray	20215506	Unspecified
hsa-mir-375	MIMAT0000728	TTC7B	145567	Microarray	20215506	Unspecified
hsa-mir-375	MIMAT0000728	CMTM4	146223	Microarray	20215506	Unspecified
hsa-mir-375	MIMAT0000728	ZNF785	146540	Microarray	20215506	Unspecified
hsa-mir-375	MIMAT0000728	SAMD11	148398	Microarray	20215506	Unspecified
hsa-mir-375	MIMAT0000728	CBWD2	150472	Microarray	20215506	Unspecified
hsa-mir-375	MIMAT0000728	SGO2	151246	Microarray	20215506	Unspecified
hsa-mir-375	MIMAT0000728	SH3D19	152503	Microarray	20215506	Unspecified
hsa-mir-375	MIMAT0000728	VPS37D	155382	Microarray	20215506	Unspecified
hsa-mir-375	MIMAT0000728	ANKRD46	157567	Microarray	20215506	Unspecified
hsa-mir-375	MIMAT0000728	SPRED1	161742	Microarray	20215506	Unspecified
hsa-mir-375	MIMAT0000728	ZNF540	163255	Microarray	20215506	Unspecified
hsa-mir-375	MIMAT0000728	TOR1AIP2	163590	Microarray	20215506	Unspecified
hsa-mir-375	MIMAT0000728	SGMS2	166929	Microarray	20215506	Unspecified
hsa-mir-375	MIMAT0000728	PAPD4	167153	Microarray	20215506	Unspecified
hsa-mir-375	MIMAT0000728	KLHDC8B	200942	Microarray	20215506	Unspecified
hsa-mir-375	MIMAT0000728	SLC39A11	201266	Microarray	20215506	Unspecified
hsa-mir-375	MIMAT0000728	REEP3	221035	Microarray	20215506	Unspecified
hsa-mir-375	MIMAT0000728	UBN2	254048	PAR-CLIP	23592263	Unspecified
hsa-mir-375	MIMAT0000728	BOD1L1	259282	Microarray	20215506	Unspecified
hsa-mir-375	MIMAT0000728	AQP11	282679	Microarray	20215506	Unspecified
hsa-mir-375	MIMAT0000728	POC1B	282809	Microarray	20215506	Unspecified
hsa-mir-375	MIMAT0000728	CCDC88B	283234	Microarray	20215506	Unspecified
hsa-mir-375	MIMAT0000728	TMED8	283578	Microarray	20215506	Unspecified
hsa-mir-375	MIMAT0000728	TMEM145	284339	Microarray	20215506	Unspecified
hsa-mir-375	MIMAT0000728	LYPD5	284348	Microarray	20215506	Unspecified
hsa-mir-375	MIMAT0000728	SLC25A42	284439	Microarray	20215506	Unspecified
hsa-mir-375	MIMAT0000728	FAM126B	285172	Microarray	20215506	Unspecified
hsa-mir-375	MIMAT0000728	PRRT3	285368	Microarray	20215506	Unspecified
hsa-mir-375	MIMAT0000728	DOK7	285489	Microarray	20215506	Unspecified
hsa-mir-375	MIMAT0000728	FAM200B	285550	HITS-CLIP	19536157	Unspecified
hsa-mir-375	MIMAT0000728	CEP57L1	285753	Microarray	20215506	Unspecified
hsa-mir-375	MIMAT0000728	METTL2A	339175	Microarray	20215506	Unspecified
hsa-mir-375	MIMAT0000728	ESPNL	339768	Microarray	20215506	Unspecified
hsa-mir-375	MIMAT0000728	ZNF404	342908	Microarray	20215506	Unspecified
hsa-mir-375	MIMAT0000728	SOX2-OT	347689	Flow//qRT-PCR	27800139	Unspecified
hsa-mir-375	MIMAT0000728	SKA2	348235	Microarray	20215506	Unspecified
hsa-mir-375	MIMAT0000728	SFT2D2	375035	Microarray	20215506	Unspecified
hsa-mir-375	MIMAT0000728	FAM89A	375061	Microarray	20215506	Unspecified
hsa-mir-375	MIMAT0000728	MALAT1	378938	Luciferase reporter assay//qRT-PCR	27658300	Unspecified
hsa-mir-375	MIMAT0000728	KMT5A	387893	Microarray//qRT-PCR	20584986	Unspecified
hsa-mir-375	MIMAT0000728	ZNF470	388566	HITS-CLIP	19536157	Unspecified
hsa-mir-375	MIMAT0000728	MIR17HG	407975	Microarray	20215506	Unspecified
hsa-mir-375	MIMAT0000728	IDNK	414328	Microarray	20215506	Unspecified
hsa-mir-375	MIMAT0000728	CBWD3	445571	Microarray	20215506	Unspecified
hsa-mir-375	MIMAT0000728	ZBTB8A	653121	Microarray	20215506	Unspecified
hsa-mir-375	MIMAT0000728	FAM196B	100131897	HITS-CLIP	19536157	Unspecified
hsa-mir-887-3p	MIMAT0004951	CLPTM1	1209	PAR-CLIP	26701625	Unspecified
hsa-mir-887-3p	MIMAT0004951	MNX1	3110	PAR-CLIP	23446348|20371350	Unspecified
hsa-mir-887-3p	MIMAT0004951	IL1B	3553	Luciferase reporter assay	27542871	Unspecified
hsa-mir-887-3p	MIMAT0004951	MDM4	4194	Luciferase reporter assay	25670033	Unspecified
hsa-mir-887-3p	MIMAT0004951	P4HB	5034	PAR-CLIP	26701625	Unspecified
hsa-mir-887-3p	MIMAT0004951	PLD2	5338	Immunofluorescence//Luciferase reporter assay//Western blot	26787840	Unspecified
hsa-mir-887-3p	MIMAT0004951	IKBKG	8517	HITS-CLIP	23313552	Unspecified
hsa-mir-887-3p	MIMAT0004951	ZRANB2	9406	PAR-CLIP	22100165	Unspecified
hsa-mir-887-3p	MIMAT0004951	SPATA2	9825	HITS-CLIP	23313552	Unspecified
hsa-mir-887-3p	MIMAT0004951	TDRKH	11022	PAR-CLIP	23592263|27292025	Unspecified
hsa-mir-887-3p	MIMAT0004951	MTHFD1L	25902	CLASH	23622248	Unspecified
hsa-mir-887-3p	MIMAT0004951	CRLF3	51379	HITS-CLIP//PAR-CLIP	23592263|23706177	Unspecified
hsa-mir-887-3p	MIMAT0004951	BTBD7	55727	PAR-CLIP	22100165	Unspecified
hsa-mir-887-3p	MIMAT0004951	FBRS	64319	PAR-CLIP	26701625	Unspecified
hsa-mir-887-3p	MIMAT0004951	MFSD14C	84278	PAR-CLIP	22100165	Unspecified
hsa-mir-887-3p	MIMAT0004951	SCAMP4	113178	PAR-CLIP	26701625	Unspecified
hsa-mir-887-3p	MIMAT0004951	PARP15	165631	HITS-CLIP	24906430	Unspecified

## Sheet: KEGG
Name	(-LOG)(Enrichment P-value)	Pval	Hits
GnRH signaling pathway	1.30892	0.0491	15
Measles	1.32698	0.0471	16
Thyroid cancer	1.46852	0.034	7
Ether lipid metabolism	1.46852	0.034	8
Type II diabetes mellitus	1.55752	0.0277	10
Melanogenesis	1.69897	0.02	17
Melanoma	1.7122	0.0194	13
Apoptosis	1.7122	0.0194	15
mTOR signaling pathway	1.7122	0.0194	10
TGF-beta signaling pathway	1.7122	0.0194	15
p53 signaling pathway	1.7122	0.0194	13
Fc epsilon RI signaling pathway	1.7122	0.0194	14
B cell receptor signaling pathway	1.7122	0.0194	14
Vibrio cholerae infection	1.7122	0.0194	6
Hepatitis C	1.7122	0.0194	17
Bacterial invasion of epithelial cells	1.87943	0.0132	12
Pathogenic Escherichia coli infection	1.87943	0.0132	9
NOD-like receptor signaling pathway	1.87943	0.0132	11
Basal cell carcinoma	1.9914	0.0102	11
Shigellosis	1.9914	0.0102	11
Acute myeloid leukemia	2.27491	0.00531	13
Adherens junction	2.35458	0.00442	15
VEGF signaling pathway	2.42946	0.00372	16
T cell receptor signaling pathway	2.45223	0.00353	19
Wnt signaling pathway	2.5391	0.00289	25
Toxoplasmosis	2.72354	0.00189	19
Endometrial cancer	2.73283	0.00185	12
Protein processing in endoplasmic reticulum	2.83268	0.00147	24
HTLV-I infection	3.00568	0.000987	33
Glioma	3.1343	0.000734	16
Non-small cell lung cancer	3.1343	0.000734	14
Influenza A	3.1343	0.000734	22
Cysteine and methionine metabolism	3.1343	0.000734	11
Fc gamma R-mediated phagocytosis	3.25259	0.000559	21
Insulin signaling pathway	3.53165	0.000294	27
Epstein-Barr virus infection	3.63451	0.000232	21
ErbB signaling pathway	3.92445	0.000119	21
MAPK signaling pathway	3.94692	0.000113	44
Pancreatic cancer	4.30715	4.93e-05	19
Colorectal cancer	4.48812	3.25e-05	16
Renal cell carcinoma	4.48812	3.25e-05	18
Chronic myeloid leukemia	4.48812	3.25e-05	20
Neurotrophin signaling pathway	4.58004	2.63e-05	28
Small cell lung cancer	4.75696	1.75e-05	22
Focal adhesion	5.13906	7.26e-06	40
Prostate cancer	9.38091	4.16e-10	30
Pathways in cancer	9.92082	1.2e-10	65

## Sheet: Biological process
Biological process	(-LOG)(Enrichment P-value)	Hits	Pval
transforming growth factor beta receptor signaling pathway	1.3019	5	0.0499
respiratory gaseous exchange	1.3279	46	0.047
hematopoietic or lymphoid organ development	1.33913	30	0.0458
cell development	1.34486	14	0.0452
cofactor transport	1.37469	231	0.0422
skeletal system development	1.37572	8	0.0421
positive regulation of defense response	1.37779	131	0.0419
regulation of Rho GTPase activity	1.3851	131	0.0412
anatomical structure morphogenesis	1.38722	29	0.041
response to external stimulus	1.38934	58	0.0408
myoblast differentiation	1.38934	58	0.0408
intracellular transport	1.39469	39	0.0403
cellular carbohydrate metabolic process	1.39577	19	0.0402
viral reproductive process	1.4045	81	0.0394
behavior	1.42136	19	0.0379
G2/M transition of mitotic cell cycle	1.42481	71	0.0376
regulation of sequence-specific DNA binding transcription factor activity	1.42481	31	0.0376
response to abiotic stimulus	1.42829	20	0.0373
cellular response to extracellular stimulus	1.44129	268	0.0362
regulation of T cell activation	1.45717	12	0.0349
mitochondrial transport	1.47108	37	0.0338
response to hormone stimulus	1.47108	23	0.0338
negative regulation of binding	1.47886	63	0.0332
protein modification process	1.47886	57	0.0332
regulation of binding	1.48017	17	0.0331
response to drug	1.48413	21	0.0328
actin filament-based process	1.48812	14	0.0325
positive regulation of multicellular organismal process	1.48945	146	0.0324
tissue remodeling	1.50169	115	0.0315
epidermal growth factor receptor signaling pathway	1.50724	18	0.0311
epithelial to mesenchymal transition	1.51713	22	0.0304
tissue development	1.51999	75	0.0302
regulation of cell differentiation	1.52143	39	0.0301
intrinsic apoptotic signaling pathway	1.52871	34	0.0296
gliogenesis	1.53018	18	0.0295
negative regulation of signal transduction	1.5376	29	0.029
muscle cell differentiation	1.56225	16	0.0274
mitochondrion organization	1.57187	42	0.0268
positive regulation of peptidyl-tyrosine phosphorylation	1.5784	45	0.0264
actin filament organization	1.60206	34	0.025
intracellular steroid hormone receptor signaling pathway	1.62893	8	0.0235
regulation of cell growth	1.64975	25	0.0224
cell cycle arrest	1.64975	135	0.0224
axon guidance	1.64975	13	0.0224
protein import into nucleus, translocation	1.65956	16	0.0219
vesicle localization	1.67366	67	0.0212
positive regulation of T cell activation	1.74473	56	0.018
regulation of cellular component organization	1.74473	19	0.018
regulation of DNA replication	1.74715	25	0.0179
regulation of body fluid levels	1.76955	54	0.017
regulation of protein import into nucleus	1.77211	30	0.0169
protein targeting	1.78516	28	0.0164
positive regulation of sequence-specific DNA binding transcription factor activity	1.78781	41	0.0163
negative regulation of cell cycle	1.82391	126	0.015
positive regulation of lymphocyte activation	1.83863	36	0.0145
negative regulation of cellular component organization	1.84466	127	0.0143
regulation of translation	1.84466	33	0.0143
neurogenesis	1.85078	31	0.0141
histone modification	1.85699	30	0.0139
response to oxidative stress	1.88606	59	0.013
protein transport	1.89279	37	0.0128
DNA-dependent transcription, initiation	1.90658	78	0.0124
I-kappaB kinase/NF-kappaB cascade	1.91364	59	0.0122
hemostasis	1.9393	35	0.0115
intracellular protein transport	1.95468	214	0.0111
covalent chromatin modification	1.95468	32	0.0111
myeloid cell differentiation	1.97062	18	0.0107
coagulation	1.97062	59	0.0107
positive regulation of cell migration	1.9914	44	0.0102
response to organic substance	1.99568	111	0.0101
blood coagulation	2.0048	188	0.00989
programmed cell death	2.01412	186	0.00968
neuron differentiation	2.01412	15	0.00968
nuclear transport	2.01412	165	0.00968
cytokinesis	2.01412	186	0.00968
cell cycle	2.01502	24	0.00966
activation of cysteine-type endopeptidase activity involved in apoptotic process	2.01773	71	0.0096
apoptotic process	2.02687	54	0.0094
developmental maturation	2.04479	19	0.00902
wound healing	2.04866	81	0.00894
actin cytoskeleton organization	2.04915	44	0.00893
positive regulation of cell adhesion	2.09044	41	0.00812
neuron projection development	2.09854	94	0.00797
regionalization	2.09963	27	0.00795
nucleocytoplasmic transport	2.09963	62	0.00795
mitotic cell cycle	2.10347	51	0.00788
regulation of organelle organization	2.11182	53	0.00773
JNK cascade	2.11634	211	0.00765
negative regulation of cellular protein metabolic process	2.13727	32	0.00729
sensory organ development	2.14206	40	0.00721
regulation of signal transduction	2.14569	24	0.00715
interaction with host	2.1512	52	0.00706
regulation of nucleocytoplasmic transport	2.1512	20	0.00706
epithelial cell differentiation	2.1512	122	0.00706
cell fate commitment	2.1512	48	0.00706
generation of neurons	2.16052	127	0.00691
negative regulation of cell migration	2.16368	24	0.00686
cellular membrane organization	2.19382	34	0.0064
response to endogenous stimulus	2.20831	166	0.00619
regulation of peptidyl-tyrosine phosphorylation	2.21112	22	0.00615
protein import	2.21681	45	0.00607
protein localization	2.21896	29	0.00604
regulation of JNK cascade	2.22185	33	0.006
muscle organ development	2.26201	10	0.00547
activation of protein kinase activity	2.26841	19	0.00539
transcription initiation from RNA polymerase II promoter	2.26841	16	0.00539
focal adhesion assembly	2.28988	56	0.00513
positive regulation of epithelial cell proliferation	2.30452	22	0.00496
endoplasmic reticulum unfolded protein response	2.30452	59	0.00496
cell division	2.30715	32	0.00493
negative regulation of protein metabolic process	2.32239	15	0.00476
carbohydrate transport	2.33255	84	0.00465
development of primary sexual characteristics	2.35164	136	0.00445
actin filament bundle assembly	2.39686	215	0.00401
cell morphogenesis involved in differentiation	2.4034	37	0.00395
establishment of protein localization	2.40561	31	0.00393
intracellular signal transduction	2.41454	110	0.00385
regulation of cell adhesion	2.44009	81	0.00363
central nervous system development	2.45842	56	0.00348
negative regulation of nucleobase-containing compound metabolic process	2.45842	31	0.00348
nuclear import	2.45842	29	0.00348
regulation of I-kappaB kinase/NF-kappaB cascade	2.46471	104	0.00343
peptidyl-tyrosine modification	2.47886	29	0.00332
positive regulation of hydrolase activity	2.48545	37	0.00327
regulation of intracellular transport	2.50446	23	0.00313
G1/S transition of mitotic cell cycle	2.50446	31	0.00313
cell migration	2.50446	31	0.00313
peptidyl-tyrosine phosphorylation	2.51856	24	0.00303
protein import into nucleus	2.52871	102	0.00296
positive regulation of I-kappaB kinase/NF-kappaB cascade	2.53018	28	0.00295
aging	2.59346	146	0.00255
negative regulation of RNA metabolic process	2.59346	64	0.00255
cell-matrix adhesion	2.59346	17	0.00255
axonogenesis	2.6038	141	0.00249
positive regulation of angiogenesis	2.6038	52	0.00249
positive regulation of response to stimulus	2.6517	121	0.00223
positive regulation of cysteine-type endopeptidase activity involved in apoptotic process	2.67985	17	0.00209
negative regulation of biosynthetic process	2.67985	28	0.00209
positive regulation of nucleobase-containing compound metabolic process	2.67985	33	0.00209
regulation of neurogenesis	2.67985	20	0.00209
protein autophosphorylation	2.70774	26	0.00196
cell-substrate adhesion	2.70774	16	0.00196
ovulation cycle	2.7167	38	0.00192
apoptotic mitochondrial changes	2.73049	120	0.00186
protein dephosphorylation	2.81531	26	0.00153
developmental growth	2.83863	53	0.00145
negative regulation of transcription, DNA-dependent	2.84771	34	0.00142
interphase	2.84771	66	0.00142
neuron apoptotic process	2.84771	101	0.00142
negative regulation of cellular biosynthetic process	2.84771	101	0.00142
negative regulation of cell proliferation	2.88941	64	0.00129
response to hypoxia	2.92445	179	0.00119
positive regulation of cellular component organization	2.98716	37	0.00103
transcription from RNA polymerase II promoter	2.99568	131	0.00101
intracellular receptor mediated signaling pathway	3	53	0.001
positive regulation of transcription, DNA-dependent	3.02919	58	0.000935
interphase of mitotic cell cycle	3.02919	125	0.000935
positive regulation of RNA metabolic process	3.02919	125	0.000935
negative regulation of transferase activity	3.08566	160	0.000821
heart development	3.08566	29	0.000821
cytoskeleton-dependent intracellular transport	3.08778	66	0.000817
phosphorylation	3.08778	16	0.000817
positive regulation of cell differentiation	3.10458	40	0.000786
dephosphorylation	3.14206	66	0.000721
regulation of neuron apoptotic process	3.15802	119	0.000695
negative regulation of phosphate metabolic process	3.15802	25	0.000695
striated muscle tissue development	3.15802	40	0.000695
negative regulation of catalytic activity	3.15802	46	0.000695
enzyme linked receptor protein signaling pathway	3.21824	160	0.000605
negative regulation of cellular metabolic process	3.23582	173	0.000581
negative regulation of metabolic process	3.28988	30	0.000513
insulin receptor signaling pathway	3.3439	37	0.000453
stress-activated protein kinase signaling cascade	3.36251	21	0.000434
ER-nucleus signaling pathway	3.38195	36	0.000415
organ morphogenesis	3.47108	147	0.000338
regulation of angiogenesis	3.47108	103	0.000338
negative regulation of hydrolase activity	3.47108	28	0.000338
negative regulation of phosphorylation	3.47108	37	0.000338
regulation of mitotic cell cycle	3.47625	87	0.000334
protein phosphorylation	3.47625	47	0.000334
cell-cell junction organization	3.49349	80	0.000321
transmembrane receptor protein tyrosine kinase signaling pathway	3.49349	30	0.000321
regulation of anatomical structure morphogenesis	3.55596	49	0.000278
regulation of molecular function	3.57187	47	0.000268
positive regulation of MAPK cascade	3.57187	210	0.000268
tube morphogenesis	3.5867	13	0.000259
peptidyl-amino acid modification	3.61798	91	0.000241
mitochondrial membrane organization	3.61798	84	0.000241
positive regulation of developmental process	3.62893	154	0.000235
regulation of programmed cell death	3.64397	58	0.000227
regulation of cell migration	3.70997	68	0.000195
brain development	3.72816	40	0.000187
regulation of MAP kinase activity	3.73049	32	0.000186
positive regulation of MAP kinase activity	3.767	199	0.000171
anatomical structure formation involved in morphogenesis	3.85387	154	0.00014
regulation of apoptotic process	3.92812	71	0.000118
embryonic morphogenesis	3.97881	99	0.000105
regulation of cell cycle	4.02872	249	9.36e-05
positive regulation of metabolic process	4.07572	23	8.4e-05
positive regulation of cell cycle	4.14267	33	7.2e-05
homeostasis of number of cells	4.19654	69	6.36e-05
regulation of growth	4.34008	163	4.57e-05
regulation of transcription from RNA polymerase II promoter	4.38828	28	4.09e-05
MAPK cascade	4.4437	71	3.6e-05
phosphatidylinositol-mediated signaling	4.4437	81	3.6e-05
regulation of MAPK cascade	4.45346	239	3.52e-05
positive regulation of cellular metabolic process	4.56067	124	2.75e-05
intracellular protein kinase cascade	4.56543	98	2.72e-05
regulation of hydrolase activity	4.6073	67	2.47e-05
positive regulation of transferase activity	4.65365	120	2.22e-05
embryo development	4.68194	59	2.08e-05
angiogenesis	4.69037	67	2.04e-05
tube development	4.73993	95	1.82e-05
positive regulation of transcription from RNA polymerase II promoter	4.84164	61	1.44e-05
morphogenesis of an epithelium	4.89963	120	1.26e-05
positive regulation of catalytic activity	5.01547	192	9.65e-06
cell proliferation	5.30103	187	5e-06
regulation of protein metabolic process	5.31247	101	4.87e-06
growth	5.37986	74	4.17e-06
negative regulation of transcription from RNA polymerase II promoter	5.45717	97	3.49e-06
positive regulation of phosphate metabolic process	5.51713	97	3.04e-06
positive regulation of phosphorylation	5.61979	117	2.4e-06
positive regulation of cell proliferation	5.61979	89	2.4e-06
regulation of cell proliferation	5.73993	88	1.82e-06
negative regulation of programmed cell death	5.73993	156	1.82e-06
regulation of protein kinase activity	5.73993	89	1.82e-06
tissue morphogenesis	5.73993	90	1.82e-06
regulation of catalytic activity	5.73993	77	1.82e-06
positive regulation of signal transduction	5.73993	182	1.82e-06
positive regulation of protein phosphorylation	5.78516	97	1.64e-06
regulation of phosphorylation	5.83863	125	1.45e-06
negative regulation of apoptotic process	5.83863	89	1.45e-06
regulation of kinase activity	5.83863	95	1.45e-06
regulation of transferase activity	5.83863	89	1.45e-06
regulation of protein phosphorylation	6.01773	119	9.6e-07
positive regulation of protein metabolic process	6.28819	129	5.15e-07
vasculature development	6.39041	89	4.07e-07
regulation of protein modification process	6.39041	145	4.07e-07
positive regulation of protein modification process	6.39041	110	4.07e-07
regulation of cellular protein metabolic process	6.39041	172	4.07e-07
positive regulation of cellular protein metabolic process	6.39041	119	4.07e-07
gland development	6.96257	55	1.09e-07
